# Supplementary material for: FLASH-TB: an Application of Next-Generation CRISPR to Detect Drug Resistant Tuberculosis from Direct Sputum
Source: J Clin Microbiol. 2023 Apr 3;61(4):e01634-22. doi: 10.1128/jcm.01634-22 (PMC10117099; doi:10.1128/jcm.01634-22)
Supplement: Supplemental file 2 — Supplemental material. Download jcm.01634-22-s0002.xlsx, XLSX file, 0.1 MB [file jcm.01634-22-s0002.xlsx]

## Sheet: S1
Supplement Table 1: 52 targeted genes, including end and start position. Given regions include coding sequences and promotor sequences.
	Gene_name	Start	End	Length	Related Drug	WHO catalogue	Mykore catalogue	Orientation	start_region	Start codon	stop_region
1	aac	314020	315126	1105	Aminoglycosid resistance	No		R		314854	314309
2	ahpC	2726018	2727048	1029	Izoniazid	Tier1	Yes	F	2726053	2726193	2726780
3	atpE	1460753	1461394	640	Bedaquiline	Tier1		F	1460985	1461045	1461290
4	ddn	3986549	3987579	1029	Delamanid	Tier1		F	3986682	3986844	3987299
5	efpA	3152745	3154878	2132	Moxifloxacin	No		R		3154631	3153039
6	eis	2715177	2715608	430	Kanamycin	Tier1	Yes	R	2715394	2715332	2714124
7	embA_embB	4243337	4250090	6752	Ethambutol	Tier1	Yes	F		4243233	4249810
8	embC	4239588	4243336	3748	Ethambutol	Tier1	Yes	F		4239863	4243147
9	embR	1415955	1417500	1544	Ethambutol	Tier2		R	1417624	1417347	1416181
10	erm(37)	2231398	2232468	1069	Clarithromycin	No		F		2231680	2232219
11	ethA	4325708	4327745	2036	Ethionamide	Tier1		R		4327473	4326004
12	fbiA	3640247	3641507	1259	Delamanid	Tier1		F	3640385	3640543	3642881
13	fbiB	3641546	3643156	1609	Delamanid	Tier1		F	1302795	1302931	1305501
14	fbiC	1302656	1305750	3093	Delamanid	Tier1		F		1302931	1305501
15	fgd1	490532	491624	1091	Delamanid	Tier1		F	490723	490783	491793
16	fgd2	159407	161050	1642	Delamanid	No		R		160782	159700
17	folC	2745848	2747866	2017		No		R		2747598	2746135
18	folP1	4048848	4050221	1372	Dapsone	No		R		4049980	4049138
19	gid	4407244	4408472	1227	Streptomycin	Tier1	Yes	R	4408322	4408202	4407528
20	groEL2	528317	530501	2183		No		F		528608	530230
21	gyrA	7322	10095	2772	Fluoroquinolone	Tier1	Yes	F	5069	5240	9818
22	gyrB	4946	7257	2310	Fluoroquinolone	Tier1		F		5240	7267
23	inhA_fabG1	1673152	1675284	2131	Izoniazid Ethionamide	Tier1	Yes	F		1673440	1674183
24	iniA	410753	412738	1984	Ethambutol	No		F		410838	412760
25	iniB	409066	410521	1454	Ethambutol	No		F		409362	410801
26	iniC	412766	414496	1729	Ethambutol	No		F		412757	415238
27	IS1081
28	IS6110
29	kasA	2517846	2519531	1684	Izoniazid	No				2518115	2519365
30	katG	2153803	2156151	2347	Izoniazid	Tier1	Yes	R	2156652	2156111	2153889
31	mfbA	3772721	3773844	1122		No
32	mshA	575068	577056	1987	Izoniazid	Tier2		F	574670	575348	576790
33	mtrA	3626387	3627613	1225	MDR drug	No		R		3627349	3626663
34	murA	1470029	1471318	1288	Fosfomycin	No		F		1470321	1471577
35	ndh	2101387	2103305	1917	Izoniazid	Tier2		R	2103147	2103042	2101651
36	panD	4043571	4044533	961	Pyrazinamide	Tier1		R		4043862	4044281
37	pepQ	2859013	2860691	1677	Bedaquiline	Tier1		R	2860478	2860418	2859300
38	pncA	2288561	2289286	724	Pyrazinamide	Tier1	Yes	R	2289301	2289241	2288681
39	ribD	2986956	2987877	920	Para-aminosalicylic	Tier1		F		2986839	2987615
40	rplC	800523	801731	1207	linezolid	Tier1		F		800809	801462
41	rpoB	759823	763269	3445	Rifampicin	Tier1	Yes	F		759807	763325
42	rpoC	763401	767273	3871	Rifampicin	Tier2		F		763370	767320
43	rpsA	1833258	1835226	1967	Pyrazinamide	No		F		1833542	1834987
44	rpsL	781272	782181	908	Streptomycin	Tier1	Yes	F	781300	781560	781934
45	rrl	1473897	1477068	3170	linezolid	Tier1	Yes	F	1471520	1471846	1473382
46	rrs	1471554	1473658	2103	Streptomycin Amykacin Kanamycin Capreomycin	Tier1	Yes	F	1471520	1471846	1473382
47	Rv0678	778695	779755	1059	Bedaquiline Clozapine	Tier1		F		778990	779487
48	thyA	3073395	3074747	1351	Para-aminosalicylic	No		R		3074471	3073680
49	tlyA	1917643	1919007	1363	Capreomycin	Tier1		F	1917695	1917940	1918746
50	tsnR	1853314	1854616	1301	linezolid	No		F		1853606	1854388
51	ubiA	4268630	4270057	1426	Ethambutol	Tier2		R	4269839	4269833	4268925
52	whiB7	3568170	3569084	913	Clarithromycin	Tier1		R	3569092	3568679	3568401
Tier 1 comprises genes considered most likely to contain the resistance mutations.
Tier 2 comprises genes that are reasonably likely to contain resistance mutations, with the additional, literature-defined promotor sequences.

## Sheet: S2
Supplement Table 2: All Mtb guides corresponding to target genes and relevant drugs
Guide template name	Target Sequence	Gene	Drugs
16srrna-MTB-H37RV__MTB000019__detection_additional__1106	CACCTAGTACCCACCGTTTA	rrs	Streptomycin, Amykacin, Kanamycin, Capreomycin
16srrna-MTB-H37RV__MTB000019__detection_additional__12	ACAGCATACCCGTTCGATCT	rrs	Streptomycin, Amykacin, Kanamycin, Capreomycin
16srrna-MTB-H37RV__MTB000019__detection_additional__1308	CACAGGACGCGTCTAGAGAT	rrs	Streptomycin, Amykacin, Kanamycin, Capreomycin
16srrna-MTB-H37RV__MTB000019__detection_additional__1508	CATCATGCCCCTTATGTCCA	rrs	Streptomycin, Amykacin, Kanamycin, Capreomycin
16srrna-MTB-H37RV__MTB000019__detection_additional__1727	AGGGTTAGGCCACTGGCTTC	rrs	Streptomycin, Amykacin, Kanamycin, Capreomycin
16srrna-MTB-H37RV__MTB000019__detection_additional__1928	CGGGTGCATGACAACAAAGT	rrs	Streptomycin, Amykacin, Kanamycin, Capreomycin
16srrna-MTB-H37RV__MTB000019__detection_additional__2130	TGTAAGTGTCTAAGGGCGCA	rrs	Streptomycin, Amykacin, Kanamycin, Capreomycin
16srrna-MTB-H37RV__MTB000019__detection_additional__247	GCGTGGCCGTTTGTTTTGTC	rrs	Streptomycin, Amykacin, Kanamycin, Capreomycin
16srrna-MTB-H37RV__MTB000019__detection_additional__449	CTGCACTTCGGGATAAGCCT	rrs	Streptomycin, Amykacin, Kanamycin, Capreomycin
16srrna-MTB-H37RV__MTB000019__detection_additional__851	CTCTTTACGCCCAGTAATTC	rrs	Streptomycin, Amykacin, Kanamycin, Capreomycin
AAC2p-Ic__AL123456__ARO_3002525__11	CCTGTAGCCGCATTCCTACG	aac	Aminoglycosid
AAC2p-Ic__AL123456__ARO_3002525__1131	CTGGTCCCTCTGGTCGGTGA	aac	Aminoglycosid
AAC2p-Ic__AL123456__ARO_3002525__212	AAGGTCGCGCAGATACGGCC	aac	Aminoglycosid
AAC2p-Ic__AL123456__ARO_3002525__435	ACTGGGAGCACACGCTGGGT	aac	Aminoglycosid
AAC2p-Ic__AL123456__ARO_3002525__713	TTGGTGCCAGTACCGATGTC	aac	Aminoglycosid
AAC2p-Ic__AL123456__ARO_3002525__925	CTTTGTTGCCCGGGCGCTTC	aac	Aminoglycosid
ahpC_NC_000962.3__2726193-2726780_H37Rv_885717__1173	AACGTGTTCTACCGTGGCCG	ahpC	Izoniazid
ahpC_NC_000962.3__2726193-2726780_H37Rv_885717__129	CCGCGGTGGCGGCAAAGCAG	ahpC	Izoniazid
ahpC_NC_000962.3__2726193-2726780_H37Rv_885717__340	GATGAGAGCGGTGAGCTGGT	ahpC	Izoniazid
ahpC_NC_000962.3__2726193-2726780_H37Rv_885717__545	CAATCGAAACCCCCAGGATC	ahpC	Izoniazid
ahpC_NC_000962.3__2726193-2726780_H37Rv_885717__749	CAGTTCGTCTCGGCCACCGC	ahpC	Izoniazid
ahpC_NC_000962.3__2726193-2726780_H37Rv_885717__959	CAGGTTCAGCTTGATGTCTT	ahpC	Izoniazid
atpE_NC_000962.3__1461045-1461290_886937__12	ACTTCTTCGACAAGGTTGAT	atpE	Bedaquiline
atpE_NC_000962.3__1461045-1461290_886937__223	TTTGTACTTCAGCCAAGCGA	atpE	Bedaquiline
atpE_NC_000962.3__1461045-1461290_886937__435	CCCGGCAACCCGAGGCGCAA	atpE	Bedaquiline
atpE_NC_000962.3__1461045-1461290_886937__653	AAAACGTGCCGTTGGGAATG	atpE	Bedaquiline
ddn__NC_000962.3__delamanid_additional__1039	ACGTCTCACCCTTGGTGGTA	ddn	Delamanid
ddn__NC_000962.3__delamanid_additional__213	CATGTTGCAGTCACGCCGCA	ddn	Delamanid
ddn__NC_000962.3__delamanid_additional__424	CGCGACCGGAATCTTCTGGA	ddn	Delamanid
ddn__NC_000962.3__delamanid_additional__630	AAGTGCTGGACCTTACCGCG	ddn	Delamanid
ddn__NC_000962.3__delamanid_additional__837	CACGCTCGGCGCAGATAACT	ddn	Delamanid
ddn__NC_000962.3__delamanid_additional__9	ACGTTGACCCGGTCCATGTC	ddn	Delamanid
efpA__NC_000962.3__ARO_3003955__1073	GCGGTTTTCGCCTTCTCGAT	efpA	Moxifloxacin
efpA__NC_000962.3__ARO_3003955__1361	TTCGTCATCGCGATGGGAAT	efpA	Moxifloxacin
efpA__NC_000962.3__ARO_3003955__1561	CGTCGTCCCGCTGACTCTGT	efpA	Moxifloxacin
efpA__NC_000962.3__ARO_3003955__1781	TACGGCCTGCTGTGGGTGGC	efpA	Moxifloxacin
efpA__NC_000962.3__ARO_3003955__1981	GACATCCGGGTGATCACAGG	efpA	Moxifloxacin
efpA__NC_000962.3__ARO_3003955__2183	GATGAACGCCATCGGTGGAC	efpA	Moxifloxacin
efpA__NC_000962.3__ARO_3003955__255	AGTCGGCCTGAGCGGCGTTC	efpA	Moxifloxacin
efpA__NC_000962.3__ARO_3003955__36	GACCGCCATCAGCAAAACGA	efpA	Moxifloxacin
efpA__NC_000962.3__ARO_3003955__457	CTCGCGCAGCTTTATCGCTG	efpA	Moxifloxacin
efpA__NC_000962.3__ARO_3003955__664	TAGCGCAACGCCAACAATGA	efpA	Moxifloxacin
efpA__NC_000962.3__ARO_3003955__865	CCCCATCACCGACCCGATCG	efpA	Moxifloxacin
eis_promoter_region__282	AATATTACGACGACAGTGTC	eis	Kanamycin
eis_promoter_region__491	GTGGTGGTCCGCGATGGTGC	eis	Kanamycin
eis_promoter_region__60	CCCGGCAGCTGCGAACGACG	eis	Kanamycin
embA__CP003248__ARO_3003453_embB_and_embA_promoter_combined_3366bp_padding__1122	TACATCGGTGCTTGCCCAGC	embA	Ethambutol
embA__CP003248__ARO_3003453_embB_and_embA_promoter_combined_3366bp_padding__1324	CGATCAGCGGCTCGGGACGC	embA	Ethambutol
embA__CP003248__ARO_3003453_embB_and_embA_promoter_combined_3366bp_padding__1536	CAGCGGCGCCAGCAGTCCAT	embA	Ethambutol
embA__CP003248__ARO_3003453_embB_and_embA_promoter_combined_3366bp_padding__1738	ACACCAGCACCGCGAACCGG	embA	Ethambutol
embA__CP003248__ARO_3003453_embB_and_embA_promoter_combined_3366bp_padding__1953	GATGCGGGCAAAGGTGAACG	embA	Ethambutol
embA__CP003248__ARO_3003453_embB_and_embA_promoter_combined_3366bp_padding__2180	TGGCAGCCTGGTATCACTTC	embA	Ethambutol
embA__CP003248__ARO_3003453_embB_and_embA_promoter_combined_3366bp_padding__2385	CGGGCTGTCCAGCTGTGCGA	embA	Ethambutol
embA__CP003248__ARO_3003453_embB_and_embA_promoter_combined_3366bp_padding__2585	ATGGCGGCGTTGGGTTTGTT	embA	Ethambutol
embA__CP003248__ARO_3003453_embB_and_embA_promoter_combined_3366bp_padding__2811	CTTGTAGGACCAGATGGCGC	embA	Ethambutol
embA__CP003248__ARO_3003453_embB_and_embA_promoter_combined_3366bp_padding__293	GTCGCGGTGGTTTGGTTCAC	embA	Ethambutol
embA__CP003248__ARO_3003453_embB_and_embA_promoter_combined_3366bp_padding__3025	ATTGCTCAGGGCTCAGGTTC	embA	Ethambutol
embA__CP003248__ARO_3003453_embB_and_embA_promoter_combined_3366bp_padding__3242	CGGCGGCGTCGTCGAACCTA	embA	Ethambutol
embA__CP003248__ARO_3003453_embB_and_embA_promoter_combined_3366bp_padding__3449	GGCAGCGCCCTGATCGGTCC	embA	Ethambutol
embA__CP003248__ARO_3003453_embB_and_embA_promoter_combined_3366bp_padding__3670	AAAGCCAATCAGCCCGGCGA	embA	Ethambutol
embA__CP003248__ARO_3003453_embB_and_embA_promoter_combined_3366bp_padding__3904	AGGCAAGGACGCCAATTTGC	embA	Ethambutol
embA__CP003248__ARO_3003453_embB_and_embA_promoter_combined_3366bp_padding__4148	GGGGTGTTCACCGACCTGAC	embA	Ethambutol
embA__CP003248__ARO_3003453_embB_and_embA_promoter_combined_3366bp_padding__4350	ATGCCGCCCGGCGACGATGC	embA	Ethambutol
embA__CP003248__ARO_3003453_embB_and_embA_promoter_combined_3366bp_padding__4672	CTGGCTGCTGCTGTCGCGTG	embA	Ethambutol
embA__CP003248__ARO_3003453_embB_and_embA_promoter_combined_3366bp_padding__4894	CGTTACCGCCGCATTCACAC	embA	Ethambutol
embA__CP003248__ARO_3003453_embB_and_embA_promoter_combined_3366bp_padding__5095	CCCGATTTTGGCGCGAACCC	embA	Ethambutol
embA__CP003248__ARO_3003453_embB_and_embA_promoter_combined_3366bp_padding__511	CGACCGTGTCCTGGTTGGCG	embA	Ethambutol
embA__CP003248__ARO_3003453_embB_and_embA_promoter_combined_3366bp_padding__5306	CGGCTGATGGGCGTCATCTT	embA	Ethambutol
embA__CP003248__ARO_3003453_embB_and_embA_promoter_combined_3366bp_padding__5508	GGGCCACCACCAACGGCTGG	embA	Ethambutol
embA__CP003248__ARO_3003453_embB_and_embA_promoter_combined_3366bp_padding__5710	ACCGATCGTGGCCGGTTTCA	embA	Ethambutol
embA__CP003248__ARO_3003453_embB_and_embA_promoter_combined_3366bp_padding__5923	CCCGCTGGGTGGAGTCAACC	embA	Ethambutol
embA__CP003248__ARO_3003453_embB_and_embA_promoter_combined_3366bp_padding__6127	TGTGCTCTGTTGCTGTGCGC	embA	Ethambutol
embA__CP003248__ARO_3003453_embB_and_embA_promoter_combined_3366bp_padding__6331	CTGCTCTCCGTATAGGTCGT	embA	Ethambutol
embA__CP003248__ARO_3003453_embB_and_embA_promoter_combined_3366bp_padding__6544	GCTGGACTGGGCGGTCGGTT	embA	Ethambutol
embA__CP003248__ARO_3003453_embB_and_embA_promoter_combined_3366bp_padding__6752	CGCGACTGGGCCCGCGATTG	embA	Ethambutol
embA__CP003248__ARO_3003453_embB_and_embA_promoter_combined_3366bp_padding__6953	TATGCTGCTCGGTATGCACC	embA	Ethambutol
embA__CP003248__ARO_3003453_embB_and_embA_promoter_combined_3366bp_padding__714	CGGCATCTTCACCGACCTGA	embA	Ethambutol
embA__CP003248__ARO_3003453_embB_and_embA_promoter_combined_3366bp_padding__7153	ACTCTGCTGGGCGTAGGCGG	embA	Ethambutol
embA__CP003248__ARO_3003453_embB_and_embA_promoter_combined_3366bp_padding__79	CCGCGGCGCAAGAGGCTCGA	embA	Ethambutol
embA__CP003248__ARO_3003453_embB_and_embA_promoter_combined_3366bp_padding__914	GCGAATCCGACCCGCACCCG	embA	Ethambutol
embC__CP003248__ARO_3003327__1143	TGGTTATCGCCGTGCTGGTG	embC	Ethambutol
embC__CP003248__ARO_3003327__1396	CCGTGAGGTCATTCCCCGGC	embC	Ethambutol
embC__CP003248__ARO_3003327__1609	GCCCGTCGGCCCGGAGAACA	embC	Ethambutol
embC__CP003248__ARO_3003327__1880	CTGTTCATGGCCAGCCCCGA	embC	Ethambutol
embC__CP003248__ARO_3003327__2083	CTTCGGGGTGTTCGCGGGGT	embC	Ethambutol
embC__CP003248__ARO_3003327__2290	CGTCAGCTCGAGGAGTGCGG	embC	Ethambutol
embC__CP003248__ARO_3003327__245	CGACCCGCGTTTCGTCGTCG	embC	Ethambutol
embC__CP003248__ARO_3003327__2491	AACCGACCACGCCGGGTACT	embC	Ethambutol
embC__CP003248__ARO_3003327__2692	TGGACGTTCCATCACCGGGT	embC	Ethambutol
embC__CP003248__ARO_3003327__2893	GGTGCCCGCCATGCTGCGGT	embC	Ethambutol
embC__CP003248__ARO_3003327__29	CGACCAGCTGTCGATCTGTG	embC	Ethambutol
embC__CP003248__ARO_3003327__3126	CGAGCACCGCCACCCAGGTC	embC	Ethambutol
embC__CP003248__ARO_3003327__3339	AGTGGCGGATCCTGCCGGAC	embC	Ethambutol
embC__CP003248__ARO_3003327__3546	TAGGAACGGTGACTCGCAGC	embC	Ethambutol
embC__CP003248__ARO_3003327__490	ACTGGCGAACGTGCCGTTTT	embC	Ethambutol
embC__CP003248__ARO_3003327__727	GAGCACCTGACTCAGCGGGG	embC	Ethambutol
embC__CP003248__ARO_3003327__933	CTCGCCGAGAAGCTCAGACC	embC	Ethambutol
embR__AL123456__ARO_3003455__1033	GAGAGCGCGCAACGTCGGAC	embR	Ethambutol
embR__AL123456__ARO_3003455__1286	TGTCGACGATGACGGCGTGG	embR	Ethambutol
embR__AL123456__ARO_3003455__130	TTTCCATGCGGGTGAAATGC	embR	Ethambutol
embR__AL123456__ARO_3003455__1489	ATCCGTGGACATCGGTGTTA	embR	Ethambutol
embR__AL123456__ARO_3003455__1689	TCGTGCGGTCGAGCCGGCGA	embR	Ethambutol
embR__AL123456__ARO_3003455__344	CGGCTCGACTTCGGCCTGCT	embR	Ethambutol
embR__AL123456__ARO_3003455__572	CTGCGGCCAACACCACCCGT	embR	Ethambutol
embR__AL123456__ARO_3003455__773	TGGCAAAGGGTTCGACGAAC	embR	Ethambutol
Erm37__AL123456__ARO_3000392__1107	CCGAACTACGCGCTAGCAGC	Erm37	Clarithromycin
Erm37__AL123456__ARO_3000392__22	CGACGGCGGCGAGTAAGAAC	Erm37	Clarithromycin
Erm37__AL123456__ARO_3000392__222	TCAATCCAATTTCTCGGTTC	Erm37	Clarithromycin
Erm37__AL123456__ARO_3000392__426	TTGACATCGGCGCCGGCGAA	Erm37	Clarithromycin
Erm37__AL123456__ARO_3000392__626	GTGCCAGCAGCGTCCGCAGC	Erm37	Clarithromycin
Erm37__AL123456__ARO_3000392__854	TAAAACCCGCGGCCGCCAGT	Erm37	Clarithromycin
ethA__AE000516__ARO_3003458__1195	GGCCCGGAACAGGTCGCCGT	ethA	Ethionamide
ethA__AE000516__ARO_3003458__1421	TACAAGGGCATGATGCTTTC	ethA	Ethionamide
ethA__AE000516__ARO_3003458__1645	CGGTGTACGCGAACCCTGCT	ethA	Ethionamide
ethA__AE000516__ARO_3003458__1847	TCGCTGTAGGCGATATCGCC	ethA	Ethionamide
ethA__AE000516__ARO_3003458__2062	ACCGACCAACGCGGTGTGCA	ethA	Ethionamide
ethA__AE000516__ARO_3003458__25	GCAGCACCGCTTCCTTGGAT	ethA	Ethionamide
ethA__AE000516__ARO_3003458__290	TCGACATTACGTTGATAGCG	ethA	Ethionamide
ethA__AE000516__ARO_3003458__510	GATTCCGTCCCTGGACCGGA	ethA	Ethionamide
ethA__AE000516__ARO_3003458__730	CGGCTACTACAACTACGACG	ethA	Ethionamide
ethA__AE000516__ARO_3003458__949	CATCGTGTCGCAGCCAGACC	ethA	Ethionamide
fbiA_NC_000962.3__3640543-3641538_888701__1060	CGAAAAGCCGTTGCGCGGCA	fbiA	Delamanid
fbiA_NC_000962.3__3640543-3641538_888701__1282	CGGGTGCGACCTTGCGGGAG	fbiA	Delamanid
fbiA_NC_000962.3__3640543-3641538_888701__215	ACCCAACCACAACAGAACCG	fbiA	Delamanid
fbiA_NC_000962.3__3640543-3641538_888701__422	CGTTGACGACAGCGCTCAGT	fbiA	Delamanid
fbiA_NC_000962.3__3640543-3641538_888701__659	CGCACCCAGATGCTGCAGGC	fbiA	Delamanid
fbiA_NC_000962.3__3640543-3641538_888701__8	TCTATCGAGTGAGGAGGCGG	fbiA	Delamanid
fbiA_NC_000962.3__3640543-3641538_888701__860	ACGCACAGCTTTGCTTTTGT	fbiA	Delamanid
fbiB__NC_000962.3__delamanid_additional__1007	ATAGAACGCCGGGTGGCACG	fbiB	Delamanid
fbiB__NC_000962.3__delamanid_additional__1216	GACGATCTTTGCCGCTGACC	fbiB	Delamanid
fbiB__NC_000962.3__delamanid_additional__1417	CGGTGAATTGATCCGTCGGG	fbiB	Delamanid
fbiB__NC_000962.3__delamanid_additional__15	GTCGAGGCGGAGCCATGTTC	fbiB	Delamanid
fbiB__NC_000962.3__delamanid_additional__1625	GGGGTGGCTGTCCCTGGAAT	fbiB	Delamanid
fbiB__NC_000962.3__delamanid_additional__232	ATTGCGCCGCAAGCTGATCG	fbiB	Delamanid
fbiB__NC_000962.3__delamanid_additional__433	GTCGGTGATGACCACGGCGA	fbiB	Delamanid
fbiB__NC_000962.3__delamanid_additional__642	AACCCACGCACCACCGCCAC	fbiB	Delamanid
fbiC_NC_000962.3__1302931-1305501_886061__1075	TCCGTTTACCACCGGTCTGT	fbiC	Delamanid
fbiC_NC_000962.3__1302931-1305501_886061__1283	GCGCCTGGATGCGCATGCCC	fbiC	Delamanid
fbiC_NC_000962.3__1302931-1305501_886061__1483	CTGTACGTATTTGGGTTGCG	fbiC	Delamanid
fbiC_NC_000962.3__1302931-1305501_886061__1825	ATACTCGCCGTCGGTGCAGC	fbiC	Delamanid
fbiC_NC_000962.3__1302931-1305501_886061__2044	CTACTCGCTGTCGGTCGGAG	fbiC	Delamanid
fbiC_NC_000962.3__1302931-1305501_886061__2250	GCGGGCTGAGCATTCGCGAG	fbiC	Delamanid
fbiC_NC_000962.3__1302931-1305501_886061__236	GGTGAGATGCTGGCCAACCT	fbiC	Delamanid
fbiC_NC_000962.3__1302931-1305501_886061__2451	AGATGGGCGACCCAGTGCCG	fbiC	Delamanid
fbiC_NC_000962.3__1302931-1305501_886061__2658	TCTCGCACATTCAGACCAGC	fbiC	Delamanid
fbiC_NC_000962.3__1302931-1305501_886061__2871	CCCTGCTTGCGGCCTAGCCC	fbiC	Delamanid
fbiC_NC_000962.3__1302931-1305501_886061__29	GTTTGTGTTCGCGGCGCCAG	fbiC	Delamanid
fbiC_NC_000962.3__1302931-1305501_886061__3137	GCCATGGCAGCGCGCTGAGG	fbiC	Delamanid
fbiC_NC_000962.3__1302931-1305501_886061__451	GGCCAGCTCGTCACCGCGTG	fbiC	Delamanid
fbiC_NC_000962.3__1302931-1305501_886061__653	CCATATACGTGCTGGAACCT	fbiC	Delamanid
fbiC_NC_000962.3__1302931-1305501_886061__859	GTTCAGGTGCGGCAACAGCC	fbiC	Delamanid
fdg1__NC_000962.3__delamanid_additional__1159	CAAGCGCTGGATCGTGGCGT	fdg1	Delamanid
fdg1__NC_000962.3__delamanid_additional__253	ATCGCGAGCGCGGCGAAGCC	fdg1	Delamanid
fdg1__NC_000962.3__delamanid_additional__53	CTGATCGACGCCGGCTATCC	fdg1	Delamanid
fdg1__NC_000962.3__delamanid_additional__542	CGATGACGGCGGGGTTGTAG	fdg1	Delamanid
fdg1__NC_000962.3__delamanid_additional__749	GGTGACCGCGTCGACTTTGA	fdg1	Delamanid
fdg1__NC_000962.3__delamanid_additional__955	GCCGTCGACGGATCGGTCAG	fdg1	Delamanid
fdg2__NC_000962.3__delamanid_additional__1045	GTTCGCCGCGGGCGCTCAAG	fdg2	Delamanid
fdg2__NC_000962.3__delamanid_additional__1257	ACCGCACCGATGTGGACGCC	fdg2	Delamanid
fdg2__NC_000962.3__delamanid_additional__1463	GGGAACGGTTGCCGACGGTG	fdg2	Delamanid
fdg2__NC_000962.3__delamanid_additional__15	TGTGGAAGTGGCCCGCGGCG	fdg2	Delamanid
fdg2__NC_000962.3__delamanid_additional__1672	CGTCCCGAACTCGGCGGACA	fdg2	Delamanid
fdg2__NC_000962.3__delamanid_additional__217	GCCTGCGGGGTCATCTCGCC	fdg2	Delamanid
fdg2__NC_000962.3__delamanid_additional__420	ACACCCACCCCGCGGCTTGC	fdg2	Delamanid
fdg2__NC_000962.3__delamanid_additional__626	AGCAGCATCTTGTTCGGCAC	fdg2	Delamanid
fdg2__NC_000962.3__delamanid_additional__836	CTGATCCGCCAGCTGTGGAG	fdg2	Delamanid
folC__NC_000962.3__ARO_3004157__1136	GGTCAGGTACTGCAACTGCA	folC
folC__NC_000962.3__ARO_3004157__1425	TCGACTTCCGATTTCTGGTC	folC
folC__NC_000962.3__ARO_3004157__15	AGACCGACGGCTCAAAATCC	folC
folC__NC_000962.3__ARO_3004157__1633	GGCGTCGTCGACCAGTGAGG	folC
folC__NC_000962.3__ARO_3004157__1833	GGCGGCGACGCTGATCCTCG	folC
folC__NC_000962.3__ARO_3004157__2033	ACGCCAATGAAACCCACACC	folC
folC__NC_000962.3__ARO_3004157__288	TTCATTGCAGCGCAGCCAAC	folC
folC__NC_000962.3__ARO_3004157__498	GTGCCCGCGATATGGATCGA	folC
folC__NC_000962.3__ARO_3004157__712	GCTGATCGACCAGCAGTCGC	folC
folC__NC_000962.3__ARO_3004157__934	CGCCTTCTCCCCGGCGATCC	folC
folP1__AL450380__ARO_3003389__18	AAAACCCCAATAACCTGCAC	folP1	Dapsone
folP1__AL450380__ARO_3003389__232	CGTAAAAGAACTTGCAGCAC	folP1	Dapsone
folP1__AL450380__ARO_3003389__435	GCCACCACGTCGCGGTAATT	folP1	Dapsone
folP1__AL450380__ARO_3003389__644	GCCTCGCGTAAACGGTTCCT	folP1	Dapsone
folP1__AL450380__ARO_3003389__845	ATTGAAAAGGTTAGATGTGA	folP1	Dapsone
folP1_H327Rv__1006	CGATGGGCGTGACACCGCGA	folP1	Dapsone
folP1_H327Rv__1214	ATCGATGACAAACCGCTGCC	folP1	Dapsone
folP1_H327Rv__1415	CTTGTGTACCGCCACCTCAA	folP1	Dapsone
folP1_H327Rv__312	CCCATCACCTGCACGGGCGC	folP1	Dapsone
folP1_H327Rv__56	CTTGTCAAAGATCGCGCGAC	folP1	Dapsone
folP1_H327Rv__593	GCTCGGGCGGCGTTGCAGAA	folP1	Dapsone
folP1_H327Rv__802	CCTTGCCGGGTCGACGCCTG	folP1	Dapsone
gidB__AL123456__ARO_3003470__1052	CAACTATCGAACCATTCCAG	gidB	Streptomycin
gidB__AL123456__ARO_3003470__1255	GCGAATCAGAAGGGCGGGGT	gidB	Streptomycin
gidB__AL123456__ARO_3003470__27	GCGCGGCGAGTGGCCGAAAC	gidB	Streptomycin
gidB__AL123456__ARO_3003470__286	ACACAGACCTCACGAGCCGG	gidB	Streptomycin
gidB__AL123456__ARO_3003470__593	TCTCTCGAAGAAACTCGGTG	gidB	Streptomycin
gidB__AL123456__ARO_3003470__827	CCGATGCGATCATCACACGC	gidB	Streptomycin
GROEL2-MTB-H37RV__RV0440__detection_additional__1127	TCGGTGGCGGTCAAGGCTCC	GROEL2
GROEL2-MTB-H37RV__RV0440__detection_additional__1327	CGACGCCATCGCCGGACGAG	GROEL2
GROEL2-MTB-H37RV__RV0440__detection_additional__1555	GGGTGTGACGCTGTTGCAAG	GROEL2
GROEL2-MTB-H37RV__RV0440__detection_additional__1760	TACGAGGATCTGCTCGCTGC	GROEL2
GROEL2-MTB-H37RV__RV0440__detection_additional__2011	AGGTTGCCTACACGACTGCG	GROEL2
GROEL2-MTB-H37RV__RV0440__detection_additional__2211	TGACTTCGCTGCGGTGGGCC	GROEL2
GROEL2-MTB-H37RV__RV0440__detection_additional__239	CCCGGCCAGCGTAAGTAGCG	GROEL2
GROEL2-MTB-H37RV__RV0440__detection_additional__27	CCGAACATACTCACCCGGAT	GROEL2
GROEL2-MTB-H37RV__RV0440__detection_additional__449	GCCCCCACGATCACCAACGA	GROEL2
GROEL2-MTB-H37RV__RV0440__detection_additional__658	TCTCAAACGCGGCATCGAAA	GROEL2
GROEL2-MTB-H37RV__RV0440__detection_additional__925	GACCGACCCGGAGCGTCAGG	GROEL2
gyrA__AL123456__ARO_3003295__1021	TAGCATGTTGGCGCCAAAGC	gyrA	Fluoroquinolone
gyrA__AL123456__ARO_3003295__1221	ACGAGGTCATTGCACTGATC	gyrA	Fluoroquinolone
gyrA__AL123456__ARO_3003295__1613	CTGTATCGCAGCCAGAAACG	gyrA	Fluoroquinolone
gyrA__AL123456__ARO_3003295__1815	ACCTGGGCGATGCGTTCCTC	gyrA	Fluoroquinolone
gyrA__AL123456__ARO_3003295__2062	CATTGGCCGCAGCGCCTCGT	gyrA	Fluoroquinolone
gyrA__AL123456__ARO_3003295__2276	CCCCAACCAACCTGCCGCGC	gyrA	Fluoroquinolone
gyrA__AL123456__ARO_3003295__24	CGGTCGAGCGAGTCGTCAGG	gyrA	Fluoroquinolone
gyrA__AL123456__ARO_3003295__2606	CGGGTACGAGTGTTAGGAGT	gyrA	Fluoroquinolone
gyrA__AL123456__ARO_3003295__2812	GCCGCCGGTATCACACCCTG	gyrA	Fluoroquinolone
gyrA__AL123456__ARO_3003295__341	CTGGCGAGCCGAAGTTGCCC	gyrA	Fluoroquinolone
gyrA__AL123456__ARO_3003295__565	CAGGTTGTGCGGCGGGATAT	gyrA	Fluoroquinolone
gyrA__AL123456__ARO_3003295__793	CACCAGCGAGGTACGACCGC	gyrA	Fluoroquinolone
gyrA__AL450380__ARO_3003298__1045	AAGGAATGCTCGTTTGACGG	gyrA	Fluoroquinolone
gyrA__AL450380__ARO_3003298__1247	AAAACATTTCTACTTGAGCG	gyrA	Fluoroquinolone
gyrA__AL450380__ARO_3003298__1451	CGCTATGATGGTGCCAATGT	gyrA	Fluoroquinolone
gyrA__AL450380__ARO_3003298__20	ACTGATATCACGCTGCCACC	gyrA	Fluoroquinolone
gyrA__AL450380__ARO_3003298__2032	TCGGATACGCGGAGTTGTTG	gyrA	Fluoroquinolone
gyrA__AL450380__ARO_3003298__222	GTAGCCACGCTAAGTCAGCA	gyrA	Fluoroquinolone
gyrA__AL450380__ARO_3003298__2258	GCAGCTGAGTATGCTTGTAC	gyrA	Fluoroquinolone
gyrA__AL450380__ARO_3003298__2467	AGCGCTCGATGCGTTAGATG	gyrA	Fluoroquinolone
gyrA__AL450380__ARO_3003298__2674	GGGAGATATTCTGGCTAAGC	gyrA	Fluoroquinolone
gyrA__AL450380__ARO_3003298__3239	CGTGACAACGATGAGTTGGT	gyrA	Fluoroquinolone
gyrA__AL450380__ARO_3003298__3514	TGGCGGAAAGGGTGTTCTAA	gyrA	Fluoroquinolone
gyrA__AL450380__ARO_3003298__3734	GCCGAAGAAAGCGCCGACGG	gyrA	Fluoroquinolone
gyrA__AL450380__ARO_3003298__422	TCCTTGGTGAGGTTGCTATT	gyrA	Fluoroquinolone
gyrA__AL450380__ARO_3003298__622	GACATTCACTAAACACAACA	gyrA	Fluoroquinolone
gyrA__AL450380__ARO_3003298__844	TGACCGTGACTATTTCACCA	gyrA	Fluoroquinolone
gyrB__AL450380__ARO_3003304__1147	CTGCACGAATGACTTAACTT	gyrB	Fluoroquinolone
gyrB__AL450380__ARO_3003304__13	TTCGTCTTGGGCCTTCCTCT	gyrB	Fluoroquinolone
gyrB__AL450380__ARO_3003304__1349	AACTTCGAGGATCAGTAGAG	gyrB	Fluoroquinolone
gyrB__AL450380__ARO_3003304__1566	ATGATGAATTCGATATCTCC	gyrB	Fluoroquinolone
gyrB__AL450380__ARO_3003304__1785	GCGACGGCTTATTAGAGACC	gyrB	Fluoroquinolone
gyrB__AL450380__ARO_3003304__2014	ATCCAGGAAACGAACATCCT	gyrB	Fluoroquinolone
gyrB__AL450380__ARO_3003304__220	ATTCGACGACGGTAGTGTCG	gyrB	Fluoroquinolone
gyrB__AL450380__ARO_3003304__425	GAGGTCGACATCAAACGTGA	gyrB	Fluoroquinolone
gyrB__AL450380__ARO_3003304__633	CGATCAATCTTGTTGACGAA	gyrB	Fluoroquinolone
gyrB__AL450380__ARO_3003304__842	CAGAGCATTATCGATTTTGA	gyrB	Fluoroquinolone
gyrB__NC_009525.1__ARO_3003459__1156	CAAGGGCACCGGGCACGAGG	gyrB	Fluoroquinolone
gyrB__NC_009525.1__ARO_3003459__1453	GGTCAAATCGTTTGTGCAGA	gyrB	Fluoroquinolone
gyrB__NC_009525.1__ARO_3003459__1653	ACATACAGTTCGGACTTGCG	gyrB	Fluoroquinolone
gyrB__NC_009525.1__ARO_3003459__1904	ATGGCCGACGCCGATGTTGA	gyrB	Fluoroquinolone
gyrB__NC_009525.1__ARO_3003459__2121	ACAAGGAAGACGGCATTCAG	gyrB	Fluoroquinolone
gyrB__NC_009525.1__ARO_3003459__232	GGCGCCCGATCACGGTACAG	gyrB	Fluoroquinolone
gyrB__NC_009525.1__ARO_3003459__2321	CAGGGTTGCGTTAGACATCC	gyrB	Fluoroquinolone
gyrB__NC_009525.1__ARO_3003459__24	AAGGGGCCTCGCCATATTGC	gyrB	Fluoroquinolone
gyrB__NC_009525.1__ARO_3003459__439	TTTACACCATCTCATTTGGG	gyrB	Fluoroquinolone
gyrB__NC_009525.1__ARO_3003459__650	GACGCGTATGCGATATCTGG	gyrB	Fluoroquinolone
gyrB__NC_009525.1__ARO_3003459__850	GGTTTCGAAGTCGTATTCCG	gyrB	Fluoroquinolone
inhA__AL123456__ARO_3003393_fabG1_NC_000962.3__1673440-1674183_886551_and_fabG1_promoter_region_combined__1076	CACATGACAGGACTGCTGGA	inhA_fabG1	Izoniazid, Ethionamide
inhA__AL123456__ARO_3003393_fabG1_NC_000962.3__1673440-1674183_886551_and_fabG1_promoter_region_combined__1303	GTTGCCCGCCCCGATCGCCT	inhA_fabG1	Izoniazid, Ethionamide
inhA__AL123456__ARO_3003393_fabG1_NC_000962.3__1673440-1674183_886551_and_fabG1_promoter_region_combined__1516	CATGGACTTCGACCCGAGCC	inhA_fabG1	Izoniazid, Ethionamide
inhA__AL123456__ARO_3003393_fabG1_NC_000962.3__1673440-1674183_886551_and_fabG1_promoter_region_combined__16	AATTGCGTGCAAAAGCGCTG	inhA_fabG1	Izoniazid, Ethionamide
inhA__AL123456__ARO_3003393_fabG1_NC_000962.3__1673440-1674183_886551_and_fabG1_promoter_region_combined__1718	CAGATCCAGCTGCTCGAGGA	inhA_fabG1	Izoniazid, Ethionamide
inhA__AL123456__ARO_3003393_fabG1_NC_000962.3__1673440-1674183_886551_and_fabG1_promoter_region_combined__1959	GTTCCTGGAGAACGTTACCC	inhA_fabG1	Izoniazid, Ethionamide
inhA__AL123456__ARO_3003393_fabG1_NC_000962.3__1673440-1674183_886551_and_fabG1_promoter_region_combined__2162	CCATGCGCGACAACGGTGTC	inhA_fabG1	Izoniazid, Ethionamide
inhA__AL123456__ARO_3003393_fabG1_NC_000962.3__1673440-1674183_886551_and_fabG1_promoter_region_combined__243	GTATGTCCACGAGCGTAACG	inhA_fabG1	Izoniazid, Ethionamide
inhA__AL123456__ARO_3003393_fabG1_NC_000962.3__1673440-1674183_886551_and_fabG1_promoter_region_combined__443	CCTTTGGCGCTCCGGATCCA	inhA_fabG1	Izoniazid, Ethionamide
inhA__AL123456__ARO_3003393_fabG1_NC_000962.3__1673440-1674183_886551_and_fabG1_promoter_region_combined__648	CCAACCTCACCGGGGCGTTC	inhA_fabG1	Izoniazid, Ethionamide
inhA__AL123456__ARO_3003393_fabG1_NC_000962.3__1673440-1674183_886551_and_fabG1_promoter_region_combined__868	ATCCAGCGCGCGGGTCATAT	inhA_fabG1	Izoniazid, Ethionamide
iniA__AL123456__ARO_3003448__1082	CCAGATCTGTCCGGTCGGGG	iniA	Ethambutol
iniA__AL123456__ARO_3003448__1283	CGTCAAGTTTCTCAGCGAGC	iniA	Ethambutol
iniA__AL123456__ARO_3003448__133	CCCATCGAACTGCCGTCGTA	iniA	Ethambutol
iniA__AL123456__ARO_3003448__1490	AGCGCTGTGGCAGCAGGTGC	iniA	Ethambutol
iniA__AL123456__ARO_3003448__1694	ATACCAGCGTTCCGAAGCGT	iniA	Ethambutol
iniA__AL123456__ARO_3003448__1901	CATGATTGGCATGCTGTCGT	iniA	Ethambutol
iniA__AL123456__ARO_3003448__2103	AGTGGTCGCGCAGCAGACGC	iniA	Ethambutol
iniA__AL123456__ARO_3003448__2304	ACGCTCGTCCCAAGCTCGCC	iniA	Ethambutol
iniA__AL123456__ARO_3003448__545	ATCACCACGCTCGTTCAGTT	iniA	Ethambutol
iniA__AL123456__ARO_3003448__761	ACCGTCGGCCCGGCTTGTGC	iniA	Ethambutol
iniB__NC_000962.3__ARO_3004135__1060	CACTGCGTTGCTGCTGACCC	iniB	Ethambutol
iniB__NC_000962.3__ARO_3004135__1262	ACTCCTCAGCCGGCGGCCCT	iniB	Ethambutol
iniB__NC_000962.3__ARO_3004135__1463	CGGTACCGCCGTGGATCAGG	iniB	Ethambutol
iniB__NC_000962.3__ARO_3004135__215	GCGGATCAGACCCCGATTTC	iniB	Ethambutol
iniB__NC_000962.3__ARO_3004135__445	ATTCAGACCCGGCACCACAT	iniB	Ethambutol
iniB__NC_000962.3__ARO_3004135__653	CGCTTGACGCGGCGAGAGCC	iniB	Ethambutol
iniB__NC_000962.3__ARO_3004135__8	CGGCAATCCCCCGTCCTCGC	iniB	Ethambutol
iniB__NC_000962.3__ARO_3004135__858	AGGCCGGCGGTGTGATCGGT	iniB	Ethambutol
iniC__AL123456__ARO_3003451__1099	GAATCGGCGCAAGGAGACCA	iniC	Ethambutol
iniC__AL123456__ARO_3003451__13	AATCGCGCGGACCCGGTCGC	iniC	Ethambutol
iniC__AL123456__ARO_3003451__1303	ATCCAGGCCCAGCCGAGCGG	iniC	Ethambutol
iniC__AL123456__ARO_3003451__1508	CCCTCGGGTGTCACAGTGGT	iniC	Ethambutol
iniC__AL123456__ARO_3003451__1757	GGTAGTCGATGCTGACGGTG	iniC	Ethambutol
iniC__AL123456__ARO_3003451__223	CGCTCCGACCGATGCCACCG	iniC	Ethambutol
iniC__AL123456__ARO_3003451__431	GCCACCATTGTTGACACCCC	iniC	Ethambutol
iniC__AL123456__ARO_3003451__641	GCGTCTCGCGCGGATGAGAT	iniC	Ethambutol
iniC__AL123456__ARO_3003451__888	ATGCCCGCGTCCACCGGTAG	iniC	Ethambutol
IS1081-MTB-H37RV__IS1081__detection_additional__10	GGTGTCGATAAGATGAGAAG	IS1081
IS1081-MTB-H37RV__IS1081__detection_additional__1012	AATCTGGTCCAACAACCCCC	IS1081
IS1081-MTB-H37RV__IS1081__detection_additional__1213	GGTGTTGGTGGTTTGCTGCT	IS1081
IS1081-MTB-H37RV__IS1081__detection_additional__215	CGACGTCGATGGTTGCGGCA	IS1081
IS1081-MTB-H37RV__IS1081__detection_additional__415	CAAGTCGCAAGTGTCGATCA	IS1081
IS1081-MTB-H37RV__IS1081__detection_additional__810	GTGCGCACCCACGGCCAGGA	IS1081
IS6110-MTB-H37RV__AL123456.3__detection_additional__13	GCAACAACAACATCGGTATC	IS6110
IS6110-MTB-H37RV__AL123456.3__detection_additional__215	AACCTGGGTAGCGGCAACAT	IS6110
IS6110-MTB-H37RV__AL123456.3__detection_additional__421	GCAGCCAACACCAAGTAGAC	IS6110
IS6110-MTB-H37RV__AL123456.3__detection_additional__680	AGGGCCCCGATGGTTTGCGG	IS6110
IS6110-MTB-H37RV__AL123456.3__detection_additional__911	TGGCCAGATGCACCGTCGAA	IS6110
kasA__AL123456__ARO_3003463__1093	CAAGCCGTTGGCCCGATTGC	kasA	Izoniazid
kasA__AL123456__ARO_3003463__1320	GAGTGGCCCAGCGCAGACTT	kasA	Izoniazid
kasA__AL123456__ARO_3003463__1522	CGGGTTCGGCGGCCACAATG	kasA	Izoniazid
kasA__AL123456__ARO_3003463__1734	CGACCGACGCGGAGACTACG	kasA	Izoniazid
kasA__AL123456__ARO_3003463__242	GTTGCGCGCGAAGATTGAGT	kasA	Izoniazid
kasA__AL123456__ARO_3003463__35	CGACTTCTCCGGGGTGATCT	kasA	Izoniazid
kasA__AL123456__ARO_3003463__466	CGTCACCAAGTGGGATCTAG	kasA	Izoniazid
kasA__AL123456__ARO_3003463__688	GAGCTACGACCTGATGAATG	kasA	Izoniazid
kasA__AL123456__ARO_3003463__893	GCCGTCTGCGGCGGTGTCGA	kasA	Izoniazid
katG__NC_000962.3__ARO_3003392__1204	GTGAACCCGGAGGGGCCGAA	katG	Izoniazid
katG__NC_000962.3__ARO_3003392__132	AACACCAGCACCCCGCGAGC	katG	Izoniazid
katG__NC_000962.3__ARO_3003392__1425	GTATGGCACCGGAACCGGTA	katG	Izoniazid
katG__NC_000962.3__ARO_3003392__1701	TCGCTGGCTGGAACACCCCG	katG	Izoniazid
katG__NC_000962.3__ARO_3003392__1926	ACAGCTAGTTTCGACCGCAT	katG	Izoniazid
katG__NC_000962.3__ARO_3003392__2134	TTCGCCGACCTCGTCGTGCT	katG	Izoniazid
katG__NC_000962.3__ARO_3003392__2368	CTACCAGCACCGTCATCTCA	katG	Izoniazid
katG__NC_000962.3__ARO_3003392__2590	AGCCGCGTGGACCTGGTCTT	katG	Izoniazid
katG__NC_000962.3__ARO_3003392__443	CGGATGTGATCGCGAAGTGT	katG	Izoniazid
katG__NC_000962.3__ARO_3003392__675	CGTCGCTGACCCGATGGGTG	katG	Izoniazid
katG__NC_000962.3__ARO_3003392__994	AGTTGCCGGCGAAAACAATC	katG	Izoniazid
mfpA__AL123456__ARO_3003035__Rv3361c__1143	CACTCCCGACAACCACGTCG	mfpA
mfpA__AL123456__ARO_3003035__Rv3361c__20	GACCTGGTGCGTGGTGCCAT	mfpA
mfpA__AL123456__ARO_3003035__Rv3361c__223	TGACGCCCGCAATCGCAGGT	mfpA
mfpA__AL123456__ARO_3003035__Rv3361c__424	CGACCCTCGGTGTTGTGACT	mfpA
mfpA__AL123456__ARO_3003035__Rv3361c__637	CCGGTTGCGAGAGACCAGCC	mfpA
mfpA__AL123456__ARO_3003035__Rv3361c__941	AAGGTGATCCACGGCCCGGT	mfpA
mshA_NC_000962.3__575348-576790_887160__1127	TGTCGGGTGCCTTCAGCGGC	mshA	Izoniazid
mshA_NC_000962.3__575348-576790_887160__1337	AGTAGCTCGGCACCGCAACC	mshA	Izoniazid
mshA_NC_000962.3__575348-576790_887160__1539	CGGCTCATCACCCGTCCCCG	mshA	Izoniazid
mshA_NC_000962.3__575348-576790_887160__1760	TGGATCACACGTTGCACGGT	mshA	Izoniazid
mshA_NC_000962.3__575348-576790_887160__2026	GCGTACACGCTGGACAATGT	mshA	Izoniazid
mshA_NC_000962.3__575348-576790_887160__24	CGGGATATTCGGTAAACGCC	mshA	Izoniazid
mshA_NC_000962.3__575348-576790_887160__240	CCGATCACGCGAGCGCCTCC	mshA	Izoniazid
mshA_NC_000962.3__575348-576790_887160__490	GTTCATGCCGCCGGCGTCAC	mshA	Izoniazid
mshA_NC_000962.3__575348-576790_887160__699	AGCTTTGTGCGTTCGCCGCC	mshA	Izoniazid
mshA_NC_000962.3__575348-576790_887160__899	GAGCCGCCGCTGCGTACGGT	mshA	Izoniazid
mtrA__AL123456__ARO_3000816__1059	CCCGGCGACCCCGAATGCGT	mtrA	MDR drug
mtrA__AL123456__ARO_3000816__1259	CCTCGACATCAAGGTCAGGG	mtrA	MDR drug
mtrA__AL123456__ARO_3000816__19	GGATCGTTCCCCGGCGAGCT	mtrA	MDR drug
mtrA__AL123456__ARO_3000816__227	CCTCCAGACGTGCCAAGTTG	mtrA	MDR drug
mtrA__AL123456__ARO_3000816__427	CGGTACTCAGGCTCTGACCG	mtrA	MDR drug
mtrA__AL123456__ARO_3000816__631	GCCGTTCAAGCCCAAGGAGC	mtrA	MDR drug
mtrA__AL123456__ARO_3000816__838	TCGTGATGTGCTGCTCGAAC	mtrA	MDR drug
murA__HE608151__ARO_3003784__1081	AGACCCGGCGCATCTGCAGC	murA	Fosfomycin
murA__HE608151__ARO_3003784__12	CGACTTGTTCGATGCCGGTG	murA	Fosfomycin
murA__HE608151__ARO_3003784__1301	GGATCATCTCTTCAACGAAG	murA	Fosfomycin
murA__HE608151__ARO_3003784__218	GGGTATAGATGCGGGTCAGG	murA	Fosfomycin
murA__HE608151__ARO_3003784__421	GGGACAGTTGGTGATCGTGC	murA	Fosfomycin
murA__HE608151__ARO_3003784__645	GACCCGATCGCGTCACCGCC	murA	Fosfomycin
murA__HE608151__ARO_3003784__874	CGTGCACAAGTCGACGACGT	murA	Fosfomycin
ndh__AL123456__ARO_3003461__1061	GTCACCGACGTCGACCGCAA	ndh	Izoniazid
ndh__AL123456__ARO_3003461__1273	GGTGGGCGATATGGCCGCTG	ndh	Izoniazid
ndh__AL123456__ARO_3003461__1473	AGTTCAGCGGCTTTATCGCC	ndh	Izoniazid
ndh__AL123456__ARO_3003461__1690	GTTGCCTGGCTAACGCTAGC	ndh	Izoniazid
ndh__AL123456__ARO_3003461__1938	GGCAGATGCAATGAGCGCGA	ndh	Izoniazid
ndh__AL123456__ARO_3003461__20	TTTGGTCGGCGATCTGTGCC	ndh	Izoniazid
ndh__AL123456__ARO_3003461__228	GTAGTCAACCCGACCGCTGC	ndh	Izoniazid
ndh__AL123456__ARO_3003461__446	GCAGCGGCTGGAACAGGTGA	ndh	Izoniazid
ndh__AL123456__ARO_3003461__647	CAGCACCCGCGGCGACGATC	ndh	Izoniazid
ndh__AL123456__ARO_3003461__847	CTGTCCGGCCATTTCAACAC	ndh	Izoniazid
panD_NC_000962.3__c4044281-4043862_885596__1007	TCGAGCCCGGAGTACGCACC	panD	Pyrazinamide
panD_NC_000962.3__c4044281-4043862_885596__343	CAGGTCGGCGCAGGTCACCG	panD	Pyrazinamide
panD_NC_000962.3__c4044281-4043862_885596__45	GCAGCGCATGCGGCAACGGC	panD	Pyrazinamide
panD_NC_000962.3__c4044281-4043862_885596__547	CTTGGTGCATCCGGGGGATC	panD	Pyrazinamide
panD_NC_000962.3__c4044281-4043862_885596__760	CGCAACACCCACACCGTTGT	panD	Pyrazinamide
pepQ_NC_000962.3__c2860418-2859300_888409__10	CTGGTAGCCGGCGCGCTCAG	pepQ	Bedaquiline
pepQ_NC_000962.3__c2860418-2859300_888409__1077	CCGAGGCGCAACAGGCCGGT	pepQ	Bedaquiline
pepQ_NC_000962.3__c2860418-2859300_888409__1281	CGGCCGGGTAAATAGACACC	pepQ	Bedaquiline
pepQ_NC_000962.3__c2860418-2859300_888409__1482	TGGTAATCGACGGCCAGCTG	pepQ	Bedaquiline
pepQ_NC_000962.3__c2860418-2859300_888409__1688	GCGGGTGCTGCTCGTAGTCT	pepQ	Bedaquiline
pepQ_NC_000962.3__c2860418-2859300_888409__227	GTTGGCGTTCGCCGCCGCGA	pepQ	Bedaquiline
pepQ_NC_000962.3__c2860418-2859300_888409__427	CGGGTCCAACGGCGCATTGC	pepQ	Bedaquiline
pepQ_NC_000962.3__c2860418-2859300_888409__629	GACGGCCTGGACGCCTTGGC	pepQ	Bedaquiline
pepQ_NC_000962.3__c2860418-2859300_888409__877	GGTGTCATTCGAGACGATCG	pepQ	Bedaquiline
pncA__AL123456__ARO_3003394__106	GTCTTCGACCCGCGCGTCAC	pncA	Pyrazinamide
pncA__AL123456__ARO_3003394__446	GACGCGGCAGCCACAGATAT	pncA	Pyrazinamide
pncA__AL123456__ARO_3003394__740	CGTCAGCGGTACTCCCGGCG	pncA	Pyrazinamide
pncA__AL123456__ARO_3003394__964	TACGCAATGGCTTGGCCACC	pncA	Pyrazinamide
ribD__NC_000962.3__ARO_3004184__1154	GGGTGAATGGCTACTGTGGT	ribD	Para-aminosalicylic
ribD__NC_000962.3__ARO_3004184__1356	CACCCAAGAACGACTTGTCG	ribD	Para-aminosalicylic
ribD__NC_000962.3__ARO_3004184__215	GGCGCCGTACACCGCCGATC	ribD	Para-aminosalicylic
ribD__NC_000962.3__ARO_3004184__421	GATGAAGTTCGCCCGCAACC	ribD	Para-aminosalicylic
ribD__NC_000962.3__ARO_3004184__648	CTGGTGACGATTGCCAGTTG	ribD	Para-aminosalicylic
ribD__NC_000962.3__ARO_3004184__9	GCAGGGTGTCGAAATGGGGC	ribD	Para-aminosalicylic
ribD__NC_000962.3__ARO_3004184__953	CCAGGCCGCCGACGACGTAG	ribD	Para-aminosalicylic
rplC_NC_000962.3__800809-801462_888343__nt7601__1029	CGACGGCGCTATCGAGCTGC	rplC	linezolid
rplC_NC_000962.3__800809-801462_888343__nt7601__1240	ACCGGCGGTGGCGTGGTACA	rplC	linezolid
rplC_NC_000962.3__800809-801462_888343__nt7601__18	GTCAATGGCCTCATGGTCGT	rplC	linezolid
rplC_NC_000962.3__800809-801462_888343__nt7601__218	GCGTCAACGGTCTTCGGCGT	rplC	linezolid
rplC_NC_000962.3__800809-801462_888343__nt7601__422	AACCGTCGCGTTCGGGCGTG	rplC	linezolid
rplC_NC_000962.3__800809-801462_888343__nt7601__793	GGTGTTCAAGGGCACCCGGA	rplC	linezolid
rpoB__AL123456__ARO_3003283__1006	GCGGACCAGATATTCGATGG	rpoB	Rifampicin
rpoB__AL123456__ARO_3003283__1246	GTTGATCAACATCCGGCCGG	rpoB	Rifampicin
rpoB__AL123456__ARO_3003283__1505	TACGCGCGGGTCAACCCGTT	rpoB	Rifampicin
rpoB__AL123456__ARO_3003283__1714	CTCGTCTGAGGTGGACTACA	rpoB	Rifampicin
rpoB__AL123456__ARO_3003283__1939	CGGCGTCATCGAGGAGGTGT	rpoB	Rifampicin
rpoB__AL123456__ARO_3003283__20	GACTAGCGGCTGTTTTGCTC	rpoB	Rifampicin
rpoB__AL123456__ARO_3003283__2141	ACGGCATGATGGCCACCAGC	rpoB	Rifampicin
rpoB__AL123456__ARO_3003283__230	GGTGATGTCAACCCAGTGGG	rpoB	Rifampicin
rpoB__AL123456__ARO_3003283__2362	CATCGTGCGCATCGGTGCCG	rpoB	Rifampicin
rpoB__AL123456__ARO_3003283__2621	CAGAAACGCAAGATCTCCGA	rpoB	Rifampicin
rpoB__AL123456__ARO_3003283__2830	CCAGTCCGGAACCCCCTTGG	rpoB	Rifampicin
rpoB__AL123456__ARO_3003283__3044	AGCCAACCGTGACCGGGTAC	rpoB	Rifampicin
rpoB__AL123456__ARO_3003283__3256	GACGGTGTCATCGGACTTGA	rpoB	Rifampicin
rpoB__AL123456__ARO_3003283__3466	GGACAGATTGATTCCCAGGT	rpoB	Rifampicin
rpoB__AL123456__ARO_3003283__527	AGCCAGCTGGTGCGGTCGCC	rpoB	Rifampicin
rpoB__AL123456__ARO_3003283__782	CTGGAGAAGGACAACACCGT	rpoB	Rifampicin
rpoC_NC_000962.3__763370-767320_888177__1092	TCGTTGTTGACGATGATTTC	rpoC	Rifampicin
rpoC_NC_000962.3__763370-767320_888177__1292	GGCCGGTCGGTCATCGTGGT	rpoC	Rifampicin
rpoC_NC_000962.3__763370-767320_888177__1502	ACCGGTGCAGGGTGGGTGCG	rpoC	Rifampicin
rpoC_NC_000962.3__763370-767320_888177__1728	GGCGTCCGTTGGCCATGCCG	rpoC	Rifampicin
rpoC_NC_000962.3__763370-767320_888177__1984	GCAGCCGGGCGATGCGTGGA	rpoC	Rifampicin
rpoC_NC_000962.3__763370-767320_888177__2220	AGGATCTCCTTCTTGCGCGG	rpoC	Rifampicin
rpoC_NC_000962.3__763370-767320_888177__2420	ATCGTCGACTCCGGCGCCAC	rpoC	Rifampicin
rpoC_NC_000962.3__763370-767320_888177__259	CATCCGCTCACGACGCACCT	rpoC	Rifampicin
rpoC_NC_000962.3__763370-767320_888177__2621	CGTCCACCAGACGTCGGGTC	rpoC	Rifampicin
rpoC_NC_000962.3__763370-767320_888177__2827	CGTCGAGCGTGGTCAAGACC	rpoC	Rifampicin
rpoC_NC_000962.3__763370-767320_888177__3046	GACCATGCGCACCTTCCACC	rpoC	Rifampicin
rpoC_NC_000962.3__763370-767320_888177__3249	ACAAGATCTCCAAGCGGCAG	rpoC	Rifampicin
rpoC_NC_000962.3__763370-767320_888177__3494	CCGAGTCGATGATGGTCACC	rpoC	Rifampicin
rpoC_NC_000962.3__763370-767320_888177__35	CCGCGGTAGCAAGACCGATG	rpoC	Rifampicin
rpoC_NC_000962.3__763370-767320_888177__3703	CACTCGCGTGCTGACCGATG	rpoC	Rifampicin
rpoC_NC_000962.3__763370-767320_888177__3907	GTCCAGCGGGACGGCAGCAC	rpoC	Rifampicin
rpoC_NC_000962.3__763370-767320_888177__460	CTCCACGCTCGAGGCCGAAA	rpoC	Rifampicin
rpoC_NC_000962.3__763370-767320_888177__682	CTGGAGCACTTTCACCAAGC	rpoC	Rifampicin
rpoC_NC_000962.3__763370-767320_888177__886	TCGCGCCCTCAAGCGGCTGA	rpoC	Rifampicin
rpsA_NC_000962.3__1833542-1834987_885188__1046	CAACCTGGACCACCTCGGAC	rpsA	Pyrazinamide
rpsA_NC_000962.3__1833542-1834987_885188__1370	TGAGCGACAACGAGATCCGA	rpsA	Pyrazinamide
rpsA_NC_000962.3__1833542-1834987_885188__1574	GCGCGGTGTGCATCTTGTGC	rpsA	Pyrazinamide
rpsA_NC_000962.3__1833542-1834987_885188__1779	GTTCACGTAATGCTGCGCAT	rpsA	Pyrazinamide
rpsA_NC_000962.3__1833542-1834987_885188__1988	CTCGTCATCTCGAAACGCCT	rpsA	Pyrazinamide
rpsA_NC_000962.3__1833542-1834987_885188__20	CGACCCGCTCGCGTTCACCG	rpsA	Pyrazinamide
rpsA_NC_000962.3__1833542-1834987_885188__226	GCTACTCGACGGGTACACGC	rpsA	Pyrazinamide
rpsA_NC_000962.3__1833542-1834987_885188__438	GCACCATCGTCAAAGTGGAC	rpsA	Pyrazinamide
rpsA_NC_000962.3__1833542-1834987_885188__640	GAGCGCCTCGATGGTGCCCC	rpsA	Pyrazinamide
rpsA_NC_000962.3__1833542-1834987_885188__842	GGGACAGCACCACGTTGTTG	rpsA	Pyrazinamide
rpsL__AE000516__ARO_3003395__250	CGGGTAACCGTGGCGGGGCA	rpsL	Streptomycin
rpsL__AE000516__ARO_3003395__30	GAAAGGCGCACCACACACGG	rpsL	Streptomycin
rpsL__AE000516__ARO_3003395__487	GACGAGTCAGGTCGAGGTCA	rpsL	Streptomycin
rpsL__AE000516__ARO_3003395__695	ACCAACGGACGCTTGGGCGC	rpsL	Streptomycin
rpsL__AE000516__ARO_3003395__939	GACCTATCAGGTGCCTGTCG	rpsL	Streptomycin
rrl_NC_000962.3__1473658-1476795_2700466__1055	CACTGCCACGCTTTACACCA	rrl	linezolid
rrl_NC_000962.3__1473658-1476795_2700466__1261	TTGTGCGCCGATAATGTAGC	rrl	linezolid
rrl_NC_000962.3__1473658-1476795_2700466__1466	AGGTCCCGACTCACCCTGGG	rrl	linezolid
rrl_NC_000962.3__1473658-1476795_2700466__1669	AGCGAAGGGGTGACGCAGGA	rrl	linezolid
rrl_NC_000962.3__1473658-1476795_2700466__1878	CATAGTTATCTCGTACGCCT	rrl	linezolid
rrl_NC_000962.3__1473658-1476795_2700466__2136	AGTTACCACCGCCGTTTACT	rrl	linezolid
rrl_NC_000962.3__1473658-1476795_2700466__2337	CTTGGTATTGATGTTCGGTA	rrl	linezolid
rrl_NC_000962.3__1473658-1476795_2700466__243	CGTTCGCTCGCCACTACTTG	rrl	linezolid
rrl_NC_000962.3__1473658-1476795_2700466__2537	CCTGATTGCCGTCCAGGTTG	rrl	linezolid
rrl_NC_000962.3__1473658-1476795_2700466__2781	GGGCGAACAGCCCAACCCTT	rrl	linezolid
rrl_NC_000962.3__1473658-1476795_2700466__2985	TCCCGCTTAGATGCTTTCAG	rrl	linezolid
rrl_NC_000962.3__1473658-1476795_2700466__3188	CTCGCAACCACATCCGTTCA	rrl	linezolid
rrl_NC_000962.3__1473658-1476795_2700466__3428	GCTCGCGAGCGGGCGAATTA	rrl	linezolid
rrl_NC_000962.3__1473658-1476795_2700466__444	CTCGGGAATTGATACTAGGC	rrl	linezolid
rrl_NC_000962.3__1473658-1476795_2700466__647	ACGCCATCACCACCCTCCTC	rrl	linezolid
rrl_NC_000962.3__1473658-1476795_2700466__853	AGTGGGTTCGGGCCTCCACG	rrl	linezolid
Rv0678_NC_000962.3__778990-779487_888235__1083	GTCAGCGCAGTCAAGGGTGG	Rv0678	Bedaquiline Clozapine
Rv0678_NC_000962.3__778990-779487_888235__224	CTTCATGCGGCAGAGGCGGA	Rv0678	Bedaquiline Clozapine
Rv0678_NC_000962.3__778990-779487_888235__23	GTTGATGTTGACGTAACTAC	Rv0678	Bedaquiline Clozapine
Rv0678_NC_000962.3__778990-779487_888235__454	TGATCCCGAGCGGCAGTCCT	Rv0678	Bedaquiline Clozapine
Rv0678_NC_000962.3__778990-779487_888235__657	TGCAGGACCTGGCTGACGTG	Rv0678	Bedaquiline Clozapine
Rv0678_NC_000962.3__778990-779487_888235__864	CGCGGGCAACCGCATCAACA	Rv0678	Bedaquiline Clozapine
thyA__NC_000962.3__ARO_3004153__1163	AGTGACGCGTGTGACGATGG	thyA	Para-aminosalicylic
thyA__NC_000962.3__ARO_3004153__1373	GAGCCGCCAAGCTGACTTTA	thyA	Para-aminosalicylic
thyA__NC_000962.3__ARO_3004153__21	GAAGGTGTCCCGAACGCCGC	thyA	Para-aminosalicylic
thyA__NC_000962.3__ARO_3004153__221	CGCGCTTGCGATCGCCCGCT	thyA	Para-aminosalicylic
thyA__NC_000962.3__ARO_3004153__432	ACTTTCTTGGTAGTGAGCAG	thyA	Para-aminosalicylic
thyA__NC_000962.3__ARO_3004153__643	CGACCAGATCAGCGCGGCGC	thyA	Para-aminosalicylic
thyA__NC_000962.3__ARO_3004153__945	ACAATCACGTCGAGCAAGTA	thyA	Para-aminosalicylic
tlyA__AE000516__ARO_3003445__1116	CAGCAGAACACTGCGATGAG	tlyA	Capreomycin
tlyA__AE000516__ARO_3003445__1371	CAGCTCGGCTGCCCGCAAAA	tlyA	Capreomycin
tlyA__AE000516__ARO_3003445__217	CCGTCTCTGGCCGAACTCGA	tlyA	Capreomycin
tlyA__AE000516__ARO_3003445__491	GAACGCGCCTGGGTATCGCG	tlyA	Capreomycin
tlyA__AE000516__ARO_3003445__7	CAGTGGCCGCTGGTGAAGAT	tlyA	Capreomycin
tlyA__AE000516__ARO_3003445__706	CGGTGTGAGGCCACGTGCGT	tlyA	Capreomycin
tlyA__AE000516__ARO_3003445__912	ATGACCCGCAGTTGCGTGCG	tlyA	Capreomycin
tsnR__L39157.1__thiostrepton_additional__1066	GTATGAGAGCGCTCGGGCGT	tsnR	linezolid
tsnR__L39157.1__thiostrepton_additional__1328	GAGTACGGCCTGCCGCTCGC	tsnR	linezolid
tsnR__L39157.1__thiostrepton_additional__253	GATCAGGCGGCCTCCCCGGA	tsnR	linezolid
tsnR__L39157.1__thiostrepton_additional__26	CTACGCCTACCGTGACCGCC	tsnR	linezolid
tsnR__L39157.1__thiostrepton_additional__462	TCACCGAAGTTGCGGCGCGG	tsnR	linezolid
tsnR__L39157.1__thiostrepton_additional__662	ATCCGCGAGCCGGGCAACGC	tsnR	linezolid
tsnR__L39157.1__thiostrepton_additional__865	AGCCATCTCGCCGTCCACTG	tsnR	linezolid
ubiA_NC_000962.3__c4269833-4268925_886129__1087	CGCGATCCTGCGCTACGCGG	ubiA	Ethambutol
ubiA_NC_000962.3__c4269833-4268925_886129__1300	CACAAGCTGACCCGGACCAT	ubiA	Ethambutol
ubiA_NC_000962.3__c4269833-4268925_886129__1500	TGGACGTATCTGCTGTATGT	ubiA	Ethambutol
ubiA_NC_000962.3__c4269833-4268925_886129__275	ATCTCTTCCGGGCCCTTTGC	ubiA	Ethambutol
ubiA_NC_000962.3__c4269833-4268925_886129__478	GGCCAGGCTGAACACCACGA	ubiA	Ethambutol
ubiA_NC_000962.3__c4269833-4268925_886129__679	CCCGAACCTGGCGCTGGTAA	ubiA	Ethambutol
ubiA_NC_000962.3__c4269833-4268925_886129__73	AAGTCAACTGAGCTTTCCGT	ubiA	Ethambutol
ubiA_NC_000962.3__c4269833-4268925_886129__886	GCGTTCGGCCAGATGCAGCT	ubiA	Ethambutol
whiB7__NC_000962.3__c3568679-3568401_3205083__219	CGGCGACACGGTTCTTGCTA	whiB7	Clarithromycin
whiB7__NC_000962.3__c3568679-3568401_3205083__466	CAAAACCGGCAATCTTTGTC	whiB7	Clarithromycin
whiB7__NC_000962.3__c3568679-3568401_3205083__690	TATGCAACAGCATCCTTGCG	whiB7	Clarithromycin
whiB7__NC_000962.3__c3568679-3568401_3205083__7	CGCGTTTGCCGGTACAGGCC	whiB7	Clarithromycin
whiB7__NC_000962.3__c3568679-3568401_3205083__935	CGAGCGGTCGATCTGACTGA	whiB7	Clarithromycin

## Sheet: S3
Supplement Table 3: Average depth across individal gene targets. dWGS, sequencing from direct sputum
Gene/Sample	1	2	3	4	5	6	7	8	9	10	11	12	13	14	15	16	1	2	3	4	5	6	7	8	9	10	11	12	13	14	15	16
Method	FLASH-TB	FLASH-TB	FLASH-TB	FLASH-TB	FLASH-TB	FLASH-TB	FLASH-TB	FLASH-TB	FLASH-TB	FLASH-TB	FLASH-TB	FLASH-TB	FLASH-TB	FLASH-TB	FLASH-TB	FLASH-TB	dWGS	dWGS	dWGS	dWGS	dWGS	dWGS	dWGS	dWGS	dWGS	dWGS	dWGS	dWGS	dWGS	dWGS	dWGS	dWGS
aac	13.5991	167.342	69.2679	324.59	1397.64	2357.7	102.654	177.879	686.22	1499.87	3092.09	4727.57	751.628	2737.51	1195.65	2488.81	0.206335	0.442534	0.621719	0.40181	5.75656	9.99819	6.04706	1.18281	0.623529	0.442534	23.905	3.26787	0	1.8009	59.3864	22.8299
ahpC	76.4626	352.43	244.471	179.623	3901.51	5458.86	429.027	391.846	2471.94	4016.76	3588.46	10315.5	1930.13	5271.77	4090.45	6763.63	0	0.555879	0.896016	0.0816327	4.77551	5.06997	4.96404	2.4655	0.324587	0.50243	25.5802	6.24976	4.60155	2.14286	49.7697	17.5578
atpE	125.3	800.222	476.548	465.998	8130.24	9212.83	661.353	735.102	4314.04	8279.89	15446.1	14735.1	4827.61	10206.2	23144.8	7855.42	0.315625	0.459375	0.94375	0.660937	3.97187	8.12187	6.61406	2.18438	0	0.059375	20.6359	11.2578	0	2.62812	47.5281	18.1703
ddn	51.691	455.798	231.638	203.795	3916.1	5773.48	342.544	339.767	926.262	3400	4195.31	10790.3	1980.98	5346.72	7032.94	5614.51	0.184645	0.0602527	0.353741	0.469388	11.3848	5.69874	6.78134	2.20214	0.45481	1.96307	29.4898	3.97279	0	2.70457	66.1322	14.1876
efpA	45.1083	195.263	178.592	170.311	2350.96	3051.11	137.157	192.34	1374.99	2825.92	5437.14	3313.86	1538.67	2160.96	5012.38	3718.29	0.405253	0.977955	0.11257	1.42495	6.03518	6.80957	4.4728	2.30863	0.517824	0.757505	24.0319	6.31567	0.37758	2.56238	52.5047	20.2444
eis	51.5233	284.244	172.923	131.728	2279.33	3585.13	348.714	212.667	1130.7	2780.27	6678.52	7881.69	1719.73	2452.35	5070.43	4861.89	0	0.827907	0.493023	0.969767	14.1	7.77442	5.13256	2.84884	0	0	37.4302	3.46744	0	3.17442	60.7721	21.8442
embA_embB	68.7978	351.28	248.569	363.825	3922.69	5517.42	414.679	373.101	1972.72	4047.76	5551.22	8897.4	2590.81	5116.63	6181.7	5556.38	0.311167	1.05761	0.246594	0.612559	9.11182	5.57701	4.93943	1.90892	0.730302	1.38937	26.17	3.1601	2.25652	2.26911	53.8464	20.3177
embC	41.1281	175.753	164.84	371.735	2439.9	3484.33	345.115	328.589	1129.22	2774.32	2838.27	6435.9	1564.82	3394.68	2548.2	4097.59	0.158527	0.570857	0.286629	0.265546	7.56365	5.17134	3.37337	1.90499	0.622365	0.855084	28.6821	3.55725	5.2031	2.07179	54.257	22.0699
embR	20.6645	102.549	112.255	139.37	1164.61	2442.32	107.251	193.489	601.597	1680.37	2417.64	4535.38	600.652	1835.27	1300.43	3013.64	0	0.610104	0	0.466321	5.24547	6.72863	3.5421	1.36917	0.537565	1.55311	25.2953	5.14832	0.196891	2.72992	54.9521	17.5298
erm(37)	11.7587	61.9738	39.8344	41.6006	554.379	892.45	59.7736	64.2694	230.762	485.871	896.619	1978.36	358.966	0	1261.71	932.184	0.155285	0.202993	0.179607	0.29841	7.00748	4.08606	3.4406	1.66698	0.733396	0.12348	22.6408	4.49205	0	0.0420954	50.4453	16.8054
ethA	14.1567	58.5285	83.4199	75.6262	848.638	1955.52	96.7245	163.632	386.267	1049.18	1167.82	3808.05	525.255	1641.39	1192.49	2211.87	0.0604126	0.573183	0.021611	0.323183	7.15275	6.65079	4.21464	2.18713	0.250982	1.77849	27.586	2.03831	4.64194	1.70874	62.5565	24.3153
fbiA	64.7943	448.709	213.542	87.5369	2831.81	3781.95	242.013	217.355	2169.43	3149	13647	5697.39	2063.33	2952.56	10551.7	4345.16	0.324861	1.53137	0.295473	0.727562	7.46148	6.39476	4.56076	1.12788	1.02145	0.631454	26.0898	5.16044	5.57744	3.47101	61.0167	15.6664
fbiB	20.381	194.851	143.635	293.285	2265.69	3810.4	216.529	390.845	740.3	2131.9	1214.21	6970.2	1263.18	4074.65	1750.11	4208.51	0	0.473586	0	0.297079	6.98633	4.90056	4.34369	1.18707	0.368552	2.96022	26.2443	2.30764	0.362958	1.59105	50.8906	16.2579
fbiC	10.0485	74.5807	67.4336	168.319	763.131	1563.42	105.318	112.346	332.139	1014.59	1383.11	3158.92	411.964	1198.14	1108.24	2339.16	0	0.85839	0.153249	0.795344	8.79858	6.95474	3.97252	2.66796	0.484643	0.610734	27.2137	4.03783	0.752344	2.07953	52.0514	17.3265
fgd1	7.54904	72.0339	42.2099	32.7791	740.462	1250.12	72.2887	73.374	302.749	689.618	927.379	2166.12	350.33	1443.23	855.549	1440.49	0.0320807	1.24015	0.425298	0.132906	4.68561	4.26673	5.4528	1.47113	0.0384968	2.2594	32.8708	2.6187	0.250229	1.29789	55.1852	14.9688
fgd2	5.02192	30.7436	22.8149	85.9269	446.417	663.229	37.0122	66.8703	88.1766	334.722	379.403	1478.62	186.697	966.788	315.697	816.599	0	0.473812	0.195493	0.959805	10.9702	4.99756	4.30512	2.62667	0.562728	0.364799	34.4026	6.37576	0.578563	2.74117	58.5987	21.2942
folC	28.2687	218.791	161.847	198.652	2647.17	4024.5	264.457	345.14	975.548	2612.54	2675.43	7888.47	1408.23	4037.91	1068.98	4565.06	0.633614	1.27566	0.4353	0.541398	11.5592	5.9767	3.38324	2.33713	0.40357	1.7055	27.886	2.24343	0.0753594	2.33912	46.4259	17.9812
folP1	46.1115	225.555	104.528	104.271	1774.26	2179.57	206.471	159.308	1381.18	1532.7	6007.77	4027.53	745.515	1900.05	3731.29	3352.27	2.17274	0.486152	0.102041	0.488338	5.17128	7.29373	6.27843	1.4949	0.588192	0.505831	23.3462	2.7223	0.577259	1.65671	58.7362	17.6888
gid	51.6275	348.302	194.245	138.547	2583.21	3412.81	232.068	259.698	1634.68	3243.57	9845.66	5148.89	1690.95	3019.74	6122.21	4307.31	0.156479	0.205379	0.0423798	0.234719	10.9503	7.11899	3.97474	1.8044	0.718011	0.968215	32.2649	2.81011	0	2.03341	68.3798	19.4181
groEL2	35.366	168.021	63.6097	94.0724	759.234	1600.46	117.904	131.973	437.378	983.33	1689.32	3066.58	507.32	1361.48	952.443	2189.42	1.67339	2.76042	2.6853	11.4929	8.80027	10.1791	6.95602	5.06138	1.38296	4.31974	24.9638	3.0536	6.55886	4.84333	58.5268	19.8969
gyrA	18.272	86.2312	84.849	112.762	946.317	2026.8	98.9834	105.738	592.397	1487.52	2698.74	3080.99	628.082	1133.46	2893.53	2396.01	0.0899566	1.43389	0.510116	1.95845	9.98988	6.09032	5.05347	3.16293	0.948699	0.667991	24.1008	5.31973	5.78468	2.65535	59.9292	18.7861
gyrB	77.7061	379.34	236.845	260.866	3695.65	4649.4	515.997	425.789	1844.76	4146.9	9063.05	9282.42	2537.08	5051.7	8028.27	6123.43	0.171132	1.19922	0.42567	1.78522	8.58946	7.39196	5.04149	2.11495	1.16595	1.57131	26.8388	4.3306	1.53889	2.76923	61.5393	19.8686
inhA_fabG1	37.886	159.938	129.545	145.937	1988.14	3217.35	255.457	293.593	959.676	2245.9	2308.44	6408.54	1246.31	3281.66	4755.5	3487.63	0.0239324	0.440638	0.328015	0.140779	6.89582	7.27593	5.13233	1.90239	0.568747	1.17222	19.8498	7.00939	0.908024	1.47489	45.0648	18.6588
iniA	76.5247	449.285	387.473	342.645	6372.88	8299.74	569.274	703.737	2126.65	6257.87	6266.87	14553.2	3507.63	9025.75	8400.41	9103.07	0	1.00252	0.347782	0.52873	8.94708	6.39567	4.5121	1.36089	0.284274	2.76411	27.1391	1.89062	1.16079	1.3876	60.9672	20.0126
iniB	63.9677	250.881	268.967	242.781	5007.87	6702.09	584.839	532.724	1559.69	4723.09	3678.5	11779.6	2317.04	6319.7	4429.54	7054.28	0.130674	0.77304	0.112105	0.418845	7.74209	5.16781	4.39615	1.99656	0.120358	1.70083	27.6479	5.1967	0.196699	1.86382	55.9402	16.1582
iniC	79.6865	370.416	223.094	142.886	3234.98	4250.9	477.224	312.036	2021	3494.5	6627.29	6925.65	2352.19	3720.12	3954.87	5189.96	0.0722961	1.32389	0.499711	0.969346	7.09601	7.2111	4.77097	2.58126	0.525159	1.31926	29.6443	5.91845	0.10989	3.11394	60.0723	19.7149
kasA	38.6954	321.836	203.062	380.577	2435.9	4517.52	256.419	289.36	1314.35	3248.05	7188.84	7708.9	1599.76	3179.98	5629.15	4533.01	0.402613	0.983373	0.498812	0.41924	9.20962	7.61698	2.42815	1.36045	0.156176	1.34382	22.9008	2.12767	0.522565	1.17993	42.2037	14.1876
katG	24.7644	122.094	97.7997	204.653	1348.72	1958.36	113.303	184.411	816.926	1703.61	3909.61	3747.43	994.311	1656.72	2320.65	2479.17	0.416276	0.872603	0.314018	0.48317	7.53174	5.95228	4.27738	1.98594	0.551342	0.515552	25.6255	4.61057	0.323818	1.6617	51.2561	17.8679
mfbA	62.5847	296.291	231.209	142.456	2487.12	4038.28	456.955	310.033	1335.86	3396.09	8392.17	7974.19	1992.56	3266.17	5291.77	4527.13	1.11052	1.19519	0.566845	0.582888	7.94652	3.78966	3.20053	2.68182	0.893048	0.270945	28.8173	3.74064	0	1.75223	56.5018	19.5963
mshA	17.6563	97.3236	113.526	443.544	1124.11	2441.91	99.6668	157.878	508.055	1544.51	1570.53	4443.67	742.179	1875.81	3004.77	2579.22	0.193759	1.33669	0.24459	0.292904	13.1127	6.68042	3.93508	1.67187	0.29995	0.983392	26.8319	3.14847	3.06844	3.32864	47.1052	19.7579
mtrA	37.5314	146.397	190.558	167.298	2721.15	3603.14	249.087	305.158	1330.11	2851.61	1825.65	5905.42	1475.3	4158.56	1514.7	4596.16	0.148571	0.576327	0.476735	0.581224	4.26939	7.14857	4.15347	1.30939	0.64898	0.958367	25.1037	3.88163	0	3.02612	58.7086	16.6212
murA	44.2966	372.807	246.708	272.185	3034.2	5120.55	439.344	412.614	1662.14	3538.67	6805.12	9628.06	2340.08	4816.4	5686.2	5270.99	0.320652	1.16227	0.431677	1.18245	7.07919	7.59084	4.50311	1.42469	0.63587	2.7205	18.8362	4.60171	0	1.61025	55.4247	16.427
ndh	34.5477	318.025	148.966	178.782	2278.47	3547.85	277.797	306.085	1375.19	2347.19	6024.46	6974.92	1842.62	2784.32	2700.81	3520.01	0.173187	0.535211	0.501304	1.08712	6.75587	6.74335	4.71466	1.92227	0.537298	1.13667	29.8717	7.86489	0.0792906	2.3109	58.241	19.3855
panD	19.82	85.3267	77.6535	131.428	909.847	1766.73	124.23	146.463	497.501	1025.13	1767.28	3756.75	504.817	1546.29	1252.92	2014.54	0.127992	1.32778	0.233091	0.368366	7.08221	6.9948	2.87929	1.89178	1.42664	1.76899	21.1353	2.07804	0	1.32986	45.6649	19.2206
pepQ	39.136	191.922	159.12	102.682	2143.24	3991.5	200.241	233.906	880.589	2511.17	4420.99	7587.12	1472.23	2917.86	2911.05	4536.1	0.0554562	0.880143	0	0.486583	7.72153	5.78473	4.47406	2.9517	0.706619	0.215265	22.6357	3.73405	1.07931	1.61419	47.8921	18.8778
pncA	138.347	459.675	297.253	196.189	5235.1	6168.9	574.873	396.401	2983.87	4981.31	4358.71	11080	4045.52	6740	5968.72	5023.1	0.111878	0.203039	0	0.357735	7.55525	9.1174	2.46409	1.21685	0.780387	0.168508	26.732	0.900552	0	1.09254	52.0953	17.924
ribD	7.13152	47.1924	41.225	42.6011	390.876	766.885	61.6098	65.8217	343.33	482.262	2602.04	1434.99	425.535	469.593	670.905	806.617	0.18587	1.45326	0.0869565	0.379348	8.74022	9.30326	4.24891	2.15	0.240217	2.27065	17.575	5.95761	0	2.45761	39.5565	19.6087
rplC	29.6877	76.1848	94.232	134.386	1212.58	1999.02	149.255	219.837	930.258	1368.61	839.079	3102.59	1042.16	2147.06	1685.75	2198.81	0	0.461475	0.851698	0.348799	7.28252	6.87821	6.76222	2.85336	0.512842	1.77216	27.2345	4.35874	0.479702	0.311516	55.3654	19.0315
rpoB	75.5646	458.638	202.251	177.129	3102.01	4379.15	347.65	349.244	1949.96	3312.44	10163.1	6899.15	1962.1	4391.29	6315.06	5263.79	0.675181	2.86502	1.54136	14.4618	10.8708	10.4467	6.70479	4.84877	1.40377	4.2897	26.0552	4.4537	3.83861	4.87228	57.6392	21.3907
rpoC	47.4107	237.829	184.215	214.24	2685.07	4269.11	268.484	315.912	1119.66	3017.87	3504.9	8101.05	1480.07	4123.32	4137.18	5402.72	0.36218	1.99199	1.3348	6.90235	8.12555	9.64505	6.98915	4.67373	1.46241	3.70473	28.8106	2.78972	4.16662	4.04366	54.5634	21.1379
rpsA	59.1713	159.057	200.567	319.929	3856.65	5872.23	454.495	422.74	1196.79	4017.48	1277.12	11210.8	2077.52	5789.52	2837.43	5391.65	0.561261	1.04067	1.29334	12.8439	6.50127	8.48958	5.65785	6.43213	2.67514	4.07321	25.2496	3.54143	3.44433	3.54143	56.7311	20.2405
rpsL	26.5187	149.04	48.6982	286.134	1224.69	1179.33	74.2346	154.031	615.841	730.851	4747.28	1783.85	602.867	1583.94	2360.66	1898.28	0.736784	2.65969	0.688326	16.7786	7.96256	6.12775	6.86894	5.03524	2.63656	3.94273	29.196	7.93612	5.54846	3.62885	71.1465	18.7577
rrl	209.361	461.841	160.7	313.004	1474.89	3265.42	150.93	269.671	801.04	2850.71	4675.74	5406.21	1202.76	2737.01	6992.37	3025.48	35.4852	11.5256	9.08833	17.6101	16.2697	34.1738	29.7155	26.4574	8.90189	18.6445	36.3726	16.1189	16.0192	14.5114	86.8249	24.5659
rrs	200.891	432.812	193.327	421.284	1972.63	3274.89	283.213	288.548	1233.21	2529.6	4578.13	4879.95	1319.22	2480.13	6506.58	3706.62	26.5602	54.8388	66.6172	158.333	58.1788	230.716	129.091	146.741	123.056	55.8754	92.4708	68.5578	64.2829	86.1598	164.519	119.689
Rv0678	107.559	631.724	258.652	274.636	4770.57	5633.32	763.483	682.152	2624.62	3942.1	16137	11060.7	3910.72	6522.94	13266.8	6809.65	0	0.936733	0.0934844	0.376771	5.99528	6.32389	3.73938	1.73938	0.737488	4.63362	23.3154	3.41737	3.99717	0.579792	50.9396	15.644
thyA	23.4693	161.082	128.969	126.459	1722.62	2636.47	234.061	208.856	859.504	1942.57	3962.97	5062.14	1045.05	1873.2	3805.2	3072.17	0.277572	1.11029	0.65507	0.054034	8.68764	7.08808	4.33827	3.15544	0.332346	0.336788	23.3982	5.50407	4.03997	1.50481	48.225	18.6588
tlyA	15.9626	124.635	58.3617	65.4468	1009.66	1560.15	160.877	131.315	352.844	1004.03	2451.11	3728.24	615.604	1303.64	1786.3	2218.53	0.45708	2.03888	0.0278797	0.209831	7.74468	4.62142	4.89215	1.8562	0.100514	2.18122	30.8247	2.31108	0	2.21717	46.0785	17.8577
tsnR	12.0784	124.171	52.6188	53.3213	1049.91	1344.55	104.786	111.733	463.993	871.911	928.766	2374.1	442.952	1237.1	572.306	1919.83	0.0922367	0.900846	0	1.26364	8.13221	6.29746	2.69024	1.01768	0.550346	2.54266	30.0776	4.04381	0	2.41353	54.5288	17.269
ubiA	57.7097	441.742	251.865	214.376	3215.48	4521.39	407.496	335.325	1644.97	3430.54	9535.24	8290.59	2102.22	4105.67	7424.61	5949.21	0.15007	0.530154	0	0.935484	9.69215	7.95933	5.99509	1.29453	0.141655	0.106592	22.8478	4.97756	0.502104	3.59677	58.3072	20.4299
whiB7	4.03067	23.6791	16.9606	16.5159	296.342	454.152	69.6714	44.6659	228.65	397.69	631.705	750.966	249.676	362.863	654.549	537.65	0.0865279	1.6057	0	1.05257	7.12924	6.13582	2.99671	0.983571	0.0854326	1.52355	21.586	2.07338	0	1.24315	57.0142	17.0318

## Sheet: S4
Supplement Table 4: Average depth (log10) across individal gene targets. dWGS, sequencing from direct sputum
Gene/Sample	1	2	3	4	5	6	7	8	9	10	11	12	13	14	15	16	1	2	3	7	4	5	6	8	9	10	11	12	13	14	15	16
Method	FLASH-TB	FLASH-TB	FLASH-TB	FLASH-TB	FLASH-TB	FLASH-TB	FLASH-TB	FLASH-TB	FLASH-TB	FLASH-TB	FLASH-TB	FLASH-TB	FLASH-TB	FLASH-TB	FLASH-TB	FLASH-TB	dWGS	dWGS	dWGS	dWGS	dWGS	dWGS	dWGS	dWGS	dWGS	dWGS	dWGS	dWGS	dWGS	dWGS	dWGS	dWGS
aac	1.16433	2.22619	1.84676	2.51267	3.14571	3.37267	2.01559	2.25256	2.8371	3.17634	3.49039	3.67473	2.87658	3.43751	3.07797	3.39617	0.0814679	0.159126	0.209976	0.146689	0.829726	1.04132	0.848008	0.339015	0.21046	0.159126	1.39629	0.630212	0	0.447298	1.78094	1.37712
ahpC	1.88909	2.5483	2.39	2.25677	3.59134	3.73718	2.6335	2.59422	3.39321	3.60398	3.55503	4.01353	3.28581	3.72204	3.61188	3.83024	0	0.191976	0.277842	0.0340798	0.76159	0.783187	0.775541	0.539766	0.12208	0.176794	1.42456	0.860323	0.748309	0.497325	1.7056	1.26853
atpE	2.1014	2.90375	2.67902	2.66932	3.91016	3.96444	2.82109	2.86694	3.63499	3.91808	4.18885	4.16838	3.68382	4.00891	4.36447	3.89522	0.119132	0.164167	0.28864	0.220353	0.69652	0.960084	0.881616	0.503024	0	0.0250497	1.33518	1.08841	0	0.559682	1.68599	1.28263
ddn	1.72174	2.65972	2.36668	2.31132	3.59296	3.76151	2.53598	2.53246	2.9672	3.53161	3.62287	4.03308	3.2971	3.72817	3.8472	3.74939	0.0735883	0.0254094	0.131536	0.167136	1.09289	0.825993	0.891054	0.50544	0.162806	0.471742	1.48415	0.6966	0	0.568738	1.82693	1.18149
efpA	1.66378	2.29284	2.25429	2.23379	3.37143	3.4846	2.14037	2.28632	3.13861	3.45131	3.73545	3.52047	3.18743	3.33485	3.70013	3.57046	0.147755	0.296216	0.0463275	0.384703	0.847275	0.892627	0.738209	0.519648	0.181221	0.244896	1.39849	0.864254	0.139117	0.551741	1.72839	1.32724
eis	1.72035	2.45522	2.24036	2.12296	3.358	3.55463	2.54371	2.32974	3.05373	3.44424	3.82475	3.89667	3.23571	3.38976	3.70513	3.68689	0	0.261954	0.174067	0.294415	1.17898	0.943218	0.787642	0.58533	0	0	1.58467	0.650059	0	0.620596	1.79079	1.35878
embA_embB	1.84384	2.54689	2.39719	2.56208	3.5937	3.74181	2.61876	2.57299	3.29529	3.60732	3.74447	3.94931	3.4136	3.70907	3.79118	3.74487	0.117658	0.313364	0.0957249	0.207516	1.00483	0.818029	0.773744	0.463731	0.238122	0.378283	1.43409	0.619104	0.512753	0.514429	1.73915	1.32874
embC	1.62457	2.24737	2.21969	2.5714	3.38755	3.54224	2.53922	2.51797	3.05316	3.44331	3.45321	3.80868	3.19474	3.53093	3.4064	3.61263	0.0639061	0.196137	0.109453	0.102278	0.932659	0.790379	0.640816	0.463145	0.210148	0.268364	1.4725	0.658702	0.792608	0.487392	1.74239	1.36305
embR	1.33575	2.01514	2.05406	2.14727	3.06655	3.38798	2.03443	2.2889	2.78003	3.22566	3.38357	3.65671	2.77935	3.26394	3.11442	3.47924	0	0.206854	0	0.166229	0.795565	0.888102	0.657257	0.374596	0.186833	0.407069	1.41988	0.788756	0.0780547	0.5717	1.74782	1.26787
erm(37)	1.1058	1.79916	1.61103	1.62942	2.74459	2.95107	1.78372	1.81471	2.36504	2.68741	2.95309	3.29653	2.55626	0	3.1013	2.96997	0.0626893	0.0802633	0.0717374	0.113412	0.903496	0.706382	0.647442	0.42602	0.238898	0.0505653	1.37366	0.739734	0	0.0179075	1.71135	1.25055
ethA	1.1806	1.77472	1.92645	1.88438	2.92923	3.29148	1.99	2.21651	2.58801	3.02126	3.06775	3.58082	2.7212	3.21547	3.07682	3.34496	0.0254749	0.196779	0.00928556	0.12162	0.911304	0.883706	0.717224	0.5034	0.0972512	0.443808	1.45615	0.482632	0.751429	0.432768	1.80316	1.40338
fbiA	1.81819	2.65293	2.33151	1.94712	3.45222	3.57783	2.38563	2.33916	3.33655	3.49831	4.13507	3.75575	3.31478	3.47035	4.02336	3.63811	0.12217	0.403356	0.112428	0.237434	0.927446	0.868924	0.745134	0.327947	0.305662	0.212575	1.43281	0.789612	0.818057	0.650406	1.79251	1.22184
fbiB	1.33003	2.29193	2.16027	2.46877	3.35539	3.58108	2.33752	2.59311	2.86999	3.32897	3.08465	3.84331	3.10181	3.6102	3.24331	3.62423	0	0.168376	0	0.112966	0.902347	0.770893	0.727841	0.339863	0.136261	0.59772	1.43527	0.519519	0.134483	0.413476	1.71509	1.23699
fbiC	1.0433	1.87841	1.83527	2.22871	2.88317	3.19435	2.02661	2.0544	2.52263	3.00672	3.14117	3.49968	2.61591	3.07887	3.04503	3.36924	0	0.269137	0.0619232	0.254148	0.991163	0.900626	0.696576	0.564425	0.171622	0.207024	1.45046	0.702243	0.243619	0.488485	1.7247	1.26308
fgd1	0.931917	1.86352	1.63558	1.52865	2.87009	3.0973	1.86504	1.87142	2.48251	2.83924	2.96773	3.33588	2.54572	3.15964	2.93275	3.15881	0.0137136	0.350276	0.153906	0.0541937	0.754777	0.721541	0.809748	0.392895	0.0164052	0.513137	1.52982	0.558552	0.0969896	0.36133	1.74962	1.20327
fgd2	0.779735	1.50166	1.37685	1.93915	2.65071	2.82232	1.57992	1.83168	1.95025	2.52598	2.58024	3.17015	2.27346	2.98578	2.50064	2.91254	0	0.168442	0.0775471	0.292213	1.0781	0.777975	0.724695	0.559509	0.193883	0.135069	1.54903	0.867807	0.198262	0.573007	1.77524	1.34819
folC	1.4664	2.34201	2.21178	2.30027	3.42295	3.60482	2.42399	2.53925	2.98969	3.41723	3.42756	3.89705	3.14898	3.60626	3.02938	3.65954	0.21315	0.357107	0.156943	0.187915	1.09896	0.84365	0.641795	0.523374	0.147234	0.432248	1.46069	0.511005	0.0315537	0.523632	1.67602	1.27832
folP1	1.67313	2.35517	2.02337	2.02231	3.24926	3.33857	2.31696	2.20496	3.14056	3.18574	3.77879	3.60515	2.87304	3.27899	3.57198	3.52547	0.501435	0.172063	0.0421977	0.172702	0.790375	0.91875	0.862037	0.397053	0.200903	0.177776	1.38643	0.570812	0.197903	0.424343	1.77624	1.27158
gid	1.72121	2.5432	2.29058	2.14472	3.41233	3.53324	2.36748	2.41614	3.2137	3.51116	3.99329	3.7118	3.22839	3.48011	3.78698	3.63431	0.0631378	0.0811236	0.018026	0.0915681	1.07738	0.909502	0.69677	0.44784	0.235026	0.294073	1.52199	0.580937	0	0.481932	1.84123	1.31002
groEL2	1.5607	2.22794	1.8103	1.97805	2.88095	3.20452	2.0752	2.12376	2.64185	2.99314	3.22797	3.4868	2.70614	3.13433	2.97929	3.34053	0.427062	0.575237	0.566472	1.09666	0.991238	1.04841	0.900696	0.782572	0.377117	0.725891	1.41437	0.60784	0.878457	0.766661	1.77471	1.32008
gyrA	1.28493	1.94067	1.93374	2.056	2.9765	3.30703	1.99993	2.02832	2.77335	3.17275	3.43132	3.48883	2.79871	3.05479	3.46158	3.37967	0.0374092	0.3863	0.17901	0.471065	1.04099	0.850666	0.782004	0.619399	0.289745	0.222194	1.39969	0.800698	0.83153	0.562929	1.78483	1.29636
gyrB	1.89601	2.58017	2.37629	2.41808	3.56781	3.66749	2.71349	2.63021	3.26618	3.61783	3.95732	3.96771	3.40451	3.70352	3.90468	3.78707	0.0686059	0.342269	0.154019	0.44486	0.981794	0.923864	0.781144	0.493451	0.335648	0.410154	1.44465	0.726776	0.404645	0.576253	1.79615	1.31949
inhA_fabG1	1.58979	2.20666	2.11576	2.16713	3.29866	3.50763	2.40901	2.46922	2.98258	3.35158	3.36351	3.80683	3.09597	3.51623	3.67729	3.54265	0.0102713	0.158555	0.123203	0.0572015	0.897397	0.917817	0.787626	0.462756	0.195553	0.336904	1.3191	0.903599	0.280584	0.393557	1.66337	1.29356
iniA	1.88944	2.65349	2.58936	2.53611	3.8044	3.91912	2.75608	2.84803	3.3279	3.7965	3.79712	4.16299	3.54514	3.95553	3.92435	3.95924	0	0.301577	0.12962	0.184331	0.997695	0.868977	0.741317	0.373075	0.108658	0.575663	1.44931	0.460992	0.334612	0.377962	1.79216	1.32248
iniB	1.8127	2.4012	2.43131	2.387	3.69974	3.82627	2.76778	2.72732	3.19332	3.67432	3.56579	4.07117	3.36512	3.80077	3.64646	3.84851	0.0533374	0.248719	0.0461456	0.151935	0.941615	0.790131	0.732084	0.476623	0.0493567	0.431496	1.45709	0.79216	0.0779848	0.456946	1.75542	1.23447
iniC	1.9068	2.56986	2.35043	2.15802	3.51001	3.62858	2.67963	2.49559	3.30578	3.54351	3.8214	3.84052	3.37166	3.57067	3.59724	3.71525	0.0303147	0.366215	0.176008	0.294322	0.908271	0.914402	0.761249	0.554036	0.183315	0.365349	1.48635	0.840009	0.04528	0.614258	1.78584	1.31628
kasA	1.59874	2.50898	2.30976	2.58158	3.38684	3.655	2.41064	2.46294	3.11904	3.51176	3.85672	3.88705	3.20433	3.50256	3.75052	3.65648	0.146938	0.297404	0.175747	0.152056	1.00901	0.935355	0.535059	0.372995	0.0630239	0.369925	1.37841	0.495221	0.182576	0.338442	1.63552	1.18149
katG	1.41102	2.09024	1.99476	2.31314	3.13024	3.29211	2.05806	2.26814	2.91271	3.23163	3.59224	3.57385	2.99796	3.21951	3.3658	3.39448	0.151148	0.272446	0.118601	0.171191	0.931038	0.842127	0.722418	0.475081	0.190708	0.180571	1.4253	0.749007	0.121828	0.425158	1.71814	1.27572
mfbA	1.80335	2.47318	2.36588	2.15672	3.39587	3.6063	2.66082	2.49281	3.12608	3.53111	3.92393	3.90174	3.29963	3.51417	3.72368	3.65592	0.324389	0.341472	0.195026	0.19945	0.951654	0.680305	0.623305	0.566062	0.277162	0.104127	1.47447	0.675837	0	0.439684	1.75968	1.31379
mshA	1.27082	1.99266	2.05891	2.64791	3.0512	3.38791	2.00289	2.20106	2.70676	3.18907	3.19632	3.64784	2.87109	3.27342	3.47796	3.41166	0.0769168	0.368601	0.0950262	0.111566	1.14961	0.885385	0.693294	0.426815	0.113927	0.297409	1.44454	0.617887	0.609428	0.636351	1.68219	1.31718
mtrA	1.58582	2.16849	2.2823	2.22608	3.43491	3.5568	2.39809	2.48595	3.12422	3.45524	3.26165	3.77132	3.16917	3.61905	3.18061	3.66249	0.060158	0.197646	0.169302	0.198994	0.72176	0.911081	0.7121	0.363497	0.217215	0.291894	1.4167	0.688565	0	0.604887	1.77604	1.24604
murA	1.65607	2.57265	2.39394	2.43646	3.48219	3.7094	2.64379	2.6166	3.22093	3.54896	3.8329	3.98358	3.36942	3.68281	3.7549	3.72197	0.120788	0.334909	0.155845	0.338945	0.907368	0.934036	0.740608	0.384656	0.213749	0.570601	1.29746	0.74832	0	0.416682	1.75147	1.24122
ndh	1.55081	2.50382	2.17599	2.25475	3.35783	3.55009	2.44529	2.48726	3.13868	3.37073	3.77999	3.8436	3.26567	3.44488	3.43165	3.54667	0.0693673	0.186168	0.176469	0.319546	0.88963	0.888929	0.75699	0.465721	0.186758	0.329738	1.48956	0.947674	0.0331384	0.519946	1.77262	1.30932
panD	1.31848	1.93615	1.89572	2.12198	2.95945	3.24742	2.09771	2.16868	2.69767	3.0112	3.24755	3.57493	2.70399	3.18957	3.09827	3.30439	0.0523059	0.366943	0.090995	0.136202	0.90753	0.902807	0.588753	0.461165	0.385005	0.442321	1.34508	0.488275	0	0.367331	1.66899	1.30579
pepQ	1.60353	2.28538	2.20445	2.0157	3.33127	3.60124	2.30372	2.37089	2.94527	3.40005	3.64562	3.88013	3.16827	3.46521	3.4642	3.65678	0.0234402	0.274191	0	0.172189	0.940593	0.831533	0.73831	0.596784	0.232137	0.0846711	1.37357	0.675233	0.317919	0.417337	1.68924	1.29837
pncA	2.1441	2.6634	2.47458	2.29488	3.71901	3.79028	2.76033	2.59923	3.47493	3.69743	3.63946	4.04458	3.60708	3.82872	3.77595	3.70106	0.0460573	0.0802796	0	0.132815	0.932233	1.00507	0.539589	0.345736	0.250514	0.0676318	1.44298	0.27888	0	0.320674	1.72506	1.27701
ribD	0.910172	1.68298	1.62557	1.6395	2.59315	2.8853	1.79664	1.82492	2.53698	2.68418	3.41548	3.15715	2.62995	2.67265	2.82731	2.90721	0.0740369	0.389744	0.0362122	0.139674	0.988569	1.01297	0.720069	0.498311	0.0934978	0.514634	1.26893	0.84246	0	0.538776	1.60806	1.31405
rplC	1.48696	1.88753	1.97878	2.13157	3.08407	3.30103	2.17683	2.34407	2.96907	3.1366	2.92432	3.49186	3.01835	3.33205	3.22705	3.34239	0	0.164791	0.26757	0.129947	0.918162	0.896428	0.889986	0.585839	0.179794	0.442819	1.45078	0.729063	0.170174	0.117774	1.75101	1.30171
rpoB	1.88403	2.66242	2.30803	2.25073	3.49178	3.64149	2.54239	2.54437	3.29025	3.52028	4.00707	3.83886	3.29294	3.64269	3.80045	3.72138	0.224062	0.587152	0.405067	1.18926	1.07448	1.05868	0.886761	0.767064	0.380894	0.723431	1.43225	0.736691	0.68472	0.768807	1.76819	1.35007
rpoC	1.68494	2.37809	2.26768	2.33292	3.42912	3.63044	2.43053	2.50094	3.04947	3.47984	3.5448	3.90859	3.17057	3.61535	3.61681	3.73269	0.134235	0.47596	0.368249	0.897756	0.960259	1.02715	0.902501	0.753868	0.391361	0.672534	1.47437	0.578607	0.713207	0.702746	1.74479	1.34514
rpsA	1.77939	2.20427	2.30442	2.50641	3.58632	3.76888	2.65848	2.6271	3.07838	3.60406	3.10657	4.04967	3.31775	3.76272	3.45308	3.7318	0.193475	0.309773	0.360468	1.14126	0.875135	0.977247	0.823334	0.871113	0.565274	0.705283	1.41912	0.657193	0.647806	0.657193	1.76141	1.32716
rpsL	1.43963	2.17621	1.69634	2.45809	3.08838	3.072	1.87642	2.19042	2.79017	2.86442	3.67654	3.2516	2.78094	3.20001	3.37322	3.27859	0.239746	0.563444	0.227456	1.2499	0.952432	0.852953	0.895916	0.780695	0.560691	0.693967	1.47995	0.951149	0.816139	0.665474	1.85822	1.29574
rrl	2.32297	2.66543	2.20871	2.49693	3.16905	3.51407	2.18164	2.43244	2.9042	3.45511	3.66994	3.73297	3.08054	3.43744	3.84469	3.48094	1.56212	1.0978	1.00382	1.26975	1.23729	1.54622	1.48736	1.43866	0.995718	1.29324	1.57255	1.23348	1.23094	1.19065	1.94362	1.40766
rrs	2.30512	2.6373	2.28853	2.6256	3.29527	3.51533	2.45364	2.46172	3.09139	3.40322	3.66078	3.6885	3.12065	3.39465	3.81342	3.56909	1.44028	1.74694	1.83006	2.20231	1.77217	2.36496	2.11425	2.1695	2.09362	1.75492	1.97068	1.84235	1.8148	1.94032	2.21885	2.08167
Rv0678	2.03567	2.80121	2.41439	2.44034	3.67866	3.75084	2.88337	2.83452	3.41923	3.59584	4.20785	4.04382	3.59237	3.81451	4.1228	3.83319	0	0.28707	0.0388126	0.138862	0.844805	0.864742	0.675721	0.437652	0.239922	0.750787	1.38588	0.645164	0.698724	0.1986	1.7155	1.22126
thyA	1.38862	2.20974	2.11384	2.10537	3.23644	3.42119	2.37118	2.32192	2.93475	3.2886	3.59813	3.70442	3.01955	3.27282	3.58049	3.48759	0.106385	0.324342	0.218816	0.0228546	0.986218	0.907846	0.7274	0.618617	0.124617	0.126062	1.38736	0.813185	0.702428	0.398775	1.69219	1.29356
tlyA	1.22949	2.09911	1.77351	1.82247	3.0046	3.19345	2.20919	2.12161	2.54881	3.00218	3.38954	3.57162	2.79001	3.11549	3.2522	3.34626	0.163483	0.482714	0.0119423	0.0827248	0.941744	0.749846	0.770274	0.455789	0.0415954	0.502593	1.50276	0.519969	0	0.507474	1.67282	1.27549
tsnR	1.11655	2.09751	1.72932	1.73497	3.02157	3.1289	2.02443	2.05205	2.66745	2.94097	2.96837	3.37568	2.64734	3.09276	2.75839	3.28349	0.0383168	0.278947	0	0.354808	0.960576	0.863172	0.567054	0.304852	0.190429	0.549329	1.49245	0.702759	0	0.533203	1.74452	1.26172
ubiA	1.76871	2.64615	2.40289	2.3332	3.50738	3.65537	2.61119	2.52676	3.21642	3.53549	3.97938	3.91864	3.32288	3.61349	3.87073	3.77453	0.0607243	0.184735	0	0.28679	1.02906	0.952275	0.844793	0.360694	0.0575349	0.0439875	1.37745	0.776524	0.1767	0.662453	1.77311	1.33102
whiB7	0.701626	1.39233	1.25432	1.24343	2.47326	2.65816	1.84924	1.65959	2.36107	2.60064	2.8012	2.8762	2.39911	2.56094	2.8166	2.73131	0.0360409	0.415924	0	0.312299	0.91005	0.853444	0.601703	0.297448	0.0356029	0.402012	1.35384	0.487617	0	0.350859	1.76353	1.25604

## Sheet: S5
Supplement Table 5: Average coverage for 50 gene targets of each sample.
Sample	Method		average depth on whole genome	average depth on target	target coverage at depth ≥4	target coverage at depth >=10
1	FLASH-TB	1+	0.26	52.8251	68.8457	54.2514
2	FLASH-TB	1+	0.49	249.285	80.1	73.2924
3	FLASH-TB	1+	0.63	163.329	89.1517	79.6212
4	FLASH-TB	1+	1.49	215.96	82.5398	74.7848
5	FLASH-TB	1+	7.77	2381.64	98.979	96.7063
6	FLASH-TB	1+	7.31	3560.03	99.8769	99.0103
7	FLASH-TB	2+	4.02	267.625	86.541	82.2823
8	FLASH-TB	2+	1.3	278.477	88.4733	81.3094
9	FLASH-TB	2+	4.54	1180.07	94.4841	90.9262
10	FLASH-TB	2+	9.31	2623.23	99.335	98.2849
11	FLASH-TB	2+	13.64	4490.27	99.7918	99.12
12	FLASH-TB	2+	13.03	6317.99	99.7571	99.4369
13	FLASH-TB	3+	5.9	1506.11	98.0543	95.1681
14	FLASH-TB	3+	6.54	3290.09	92.2987	91.2285
15	FLASH-TB	3+	14.68	4155.52	99.9978	99.8992
16	FLASH-TB	3+	9.56	4023.22	99.616	98.4797
1	dWGS	1+	0.225713	2.17151	4.85989	2.67904
2	dWGS	1+	0.893749	2.72985	13.5833	3.83328
3	dWGS	1+	0.322594	2.34081	5.57527	2.65217
4	dWGS	1+	0.843475	6.46812	9.73993	6.50896
5	dWGS	1+	7.62929	9.64959	68.0206	36.2325
6	dWGS	1+	6.10746	13.0817	81.8781	23.3333
7	dWGS	2+	4.26951	8.57842	56.3931	14.8226
8	dWGS	2+	1.98582	6.69482	28.023	6.5974
9	dWGS	2+	0.654315	3.88833	6.56382	2.44058
10	dWGS	2+	1.17961	3.54229	20.1673	7.32734
11	dWGS	2+	25.1875	28.1885	99.5175	94.7494
12	dWGS	2+	4.40644	6.02085	33.7058	17.7692
13	dWGS	3+	1.28553	3.90219	10.0948	8.86334
14	dWGS	3+	2.01764	4.81914	28.875	5.89434
15	dWGS	3+	50.2773	58.469	99.9899	99.916
16	dWGS	3+	17.1967	21.665	99.7985	94.2702

## Sheet: S6
Supplement Table 6: Coverage of gene targets at depth >3 of each sample.
Sample	Method	Zn	aac	ahpC	atpE	ddn	efpA	eis	embA_embB	embC	embR	erm(37)	ethA	fbiA	fbiB	fbiC	fgd1	fgd2	folC	folP1	gidB	groEL2	gyrA	gyrB	inhA_fabG1	iniA	iniB	iniC	kasA	katG	mfbA	mshA	mtrA	murA	ndh	panD	pepQ	pncA	ribD	rplC	rpoB	rpoC	rpsA	rpsL	rrl	rrs	Rv0678	thyA	tlyA
1	FLASH-TB	1+	38.4615	77.9397	99.5312	53.45	80.863	50.9302	70.0385	72.538	75.1943	59.869	57.8094	80.9373	63.7042	50.5981	38.4968	34.4093	79.4745	51.8222	60.3912	78.4242	74.422	75.2809	88.4092	72.9335	59.4223	87.6807	65.6176	68.6834	52.3173	49.8742	83.4286	61.4907	66.0929	90.9469	59.9284	78.3149	56.087	55.8409	71.4078	84.1385	84.85	68.1718	84.6688	89.9667	81.8697	84.9741	45.8547
2	FLASH-TB	1+	86.9683	93.7804	99.5312	59.9611	84.7092	50.9302	83.0273	84.7078	82.6425	81.2909	76.1297	81.1755	69.4842	84.2548	65.5362	71.011	81.8542	92.7843	99.7555	87.1736	73.4465	87.9862	85.969	94.2036	67.1939	82.3019	75.5344	65.7435	67.0232	83.4927	67.7551	82.6087	96.2441	73.153	72.8682	77.2099	74.8913	73.3223	65.1379	87.7293	97.6614	73.2379	85.6151	88.6828	76.9594	94.8927	52.5312
3	FLASH-TB	1+	79.1855	95.0437	100	92.3226	90.3846	100	94.3276	98.372	84.1321	94.2937	99.8035	100	77.3151	80.278	75.527	81.6078	90.4809	89.5044	96.74	81.7224	90.2457	98.5739	96.6682	86.9456	89.1334	100	99.9406	93.1402	53.7433	91.696	65.8776	68.0901	88.0543	99.4797	89.684	67.5414	73.6957	81.4416	90.2177	86.7993	98.424	98.4581	92.2397	95.6253	100	95.4848	70.9464
4	FLASH-TB	1+	76.2896	91.8367	100	59.8639	81.9887	50.9302	86.1523	85.8554	89.5725	92.4228	85.5108	92.772	77.3773	82.7029	76.7186	69.732	80.8131	90.5977	67.8077	87.9524	81.7558	81.6768	77.2877	97.7319	67.4003	87.8543	85.6888	79.4631	78.5205	78.309	76.4082	61.7236	80.9598	77.3153	71.7352	66.1602	49.0217	80.4474	77.3875	88.7109	97.4581	98.1278	87.4132	99.3343	98.4891	77.2761	71.3133
5	FLASH-TB	1+	100	100	100	78.5228	98.7336	100	99.689	99.8399	96.5674	100	100	100	99.8135	100	100	100	99.8017	98.9067	97.9625	99.2213	98.5188	99.7839	99.9531	100	100	100	100	100	98.1283	100	100	89.441	100	100	100	100	100	94.2833	100	99.9742	100	100	99.8738	100	100	100	100
6	FLASH-TB	1+	100	100	100	99.8056	100	100	100	100	98.4456	100	100	100	97.2032	99.8383	100	100	100	100	100	99.5877	100	100	100	100	100	100	100	99.3183	99.287	100	100	100	100	100	100	100	100	100	100	100	100	100	100	100	100	100	100
7	FLASH-TB	2+	64.8869	92.8086	100	94.9466	87.6642	51.6279	83.6049	86.0155	86.8523	78.7652	95.2849	100	94.6551	94.5684	93.6755	79.2326	85.6222	85.7872	81.6626	91.2506	85.224	87.5108	80.3379	96.623	81.9807	87.8543	82.9572	91.095	72.7273	90.8405	97.1429	93.7888	87.7934	100	77.102	53.0387	66.6304	53.3554	88.0697	77.2152	99.7966	100	82.2082	87.7794	98.2059	99.5559	83.9325
8	FLASH-TB	2+	86.6063	79.9806	100	60.1555	89.5403	97.6744	94.8756	98.4254	82.7073	92.0486	99.2633	81.1755	91.5475	94.4067	84.143	99.4519	98.5126	98.9796	81.7441	90.9757	80.8887	84.9611	86.9545	86.8448	70.9766	99.5373	87.7078	88.6238	53.9216	93.3568	64.898	74.7671	87.6891	77.0031	70.5426	86.6022	82.8261	61.7233	92.7721	79.9277	99.8983	98.1278	99.0221	87.5416	100	94.7446	83.8591
9	FLASH-TB	2+	82.8959	94.0719	100	93.3916	100	100	99.0373	98.6122	98.7047	94.1066	97.2986	94.2812	91.2989	89.5571	85.7929	96.285	96.8765	94.5335	81.7441	91.2964	94.5087	94.1659	100	98.1351	91.403	100	100	89.8594	99.1979	97.685	84.8163	81.2888	99.6348	100	88.1336	97.7901	100	86.8268	90.3919	93.4901	99.8475	100	93.5331	97.8602	98.4891	100	75.7153
10	FLASH-TB	2+	100	100	100	100	100	100	100	100	99.3523	100	100	100	100	92.9842	100	100	100	100	100	91.8003	100	100	100	100	100	100	100	99.3183	98.7522	100	100	91.6149	99.1654	100	100	97.9282	100	100	100	100	100	100	100	100	100	100	100
11	FLASH-TB	2+	100	100	100	99.9028	100	100	100	100	100	100	100	100	100	100	100	100	100	98.9796	100	100	100	100	100	100	100	100	100	93.5663	100	100	98.449	100	100	100	100	100	100	100	100	100	100	100	100	100	100	100	100
12	FLASH-TB	2+	100	100	100	100	100	100	100	100	100	100	100	100	100	93.3398	100	100	100	100	100	99.5877	100	100	100	100	100	100	100	100	100	100	100	100	100	100	100	100	100	100	100	100	100	100	99.9685	100	100	100	100
13	FLASH-TB	3+	95.1131	100	100	97.0845	96.9512	100	99.5853	98.5322	100	100	97.3969	100	95.7116	100	98.3501	100	98.9093	98.8338	81.7441	90.9757	95.5564	99.2653	100	99.244	100	100	100	99.2757	98.8414	99.5471	100	99.2236	99.9478	100	100	97.7901	98.587	82.6015	99.4194	99.9225	99.9492	100	94.9211	98.9539	100	100	99.4864
14	FLASH-TB	3+	83.4389	100	100	65.5977	87.7111	98.6047	93.1576	99.7865	86.9171	0	90.2259	81.1755	77.4394	99.3857	100	97.4421	89.2414	98.6152	81.7441	90.9757	92.8107	95.592	90.2863	99.244	82.9436	96.1828	99.9406	99.2757	80.6595	87.2169	99.9184	98.9907	100	100	91.9499	98.4807	78.2609	95.2775	99.6226	93.2834	99.8475	98.1278	94.5741	94.4841	98.4891	99.6299	84.3727
15	FLASH-TB	3+	100	100	100	99.9028	100	100	100	100	100	100	100	100	100	100	100	100	100	100	100	100	100	100	100	100	100	100	100	100	100	100	100	100	100	100	100	100	100	100	100	100	100	100	100	100	100	100	100
16	FLASH-TB	3+	100	100	100	94.2663	100	100	99.9408	100	96.3083	100	100	100	100	100	100	100	100	98.9796	100	97.2515	100	99.2653	100	99.748	100	100	100	100	100	100	97.3878	95.1863	99.1654	100	100	97.7901	100	100	100	100	100	100	100	100	100	100	100
1	dWGS	1+	0	0	0	0	2.86116	0	2.44372	0	0	0	0	1.58856	0	0	0	0	0	19.9708	1.62999	12.5057	0	0	0	0	0	0	0	6.60418	15.9537	0	0	0	2.03443	0	0.775194	0	0	0	8.85341	4.57246	4.93137	9.91189	40.1893	52.4964	0	1.40637	4.10858
2	dWGS	1+	3.8009	5.92809	5.625	0	12.5704	10.4651	12.4556	3.76301	2.33161	0	7.80943	21.7633	2.36172	3.91206	21.9065	4.26309	16.7576	8.45481	1.38549	25.836	11.6329	14.6067	2.44017	9.12298	6.05227	17.8138	8.37292	7.54154	9.09091	10.5687	4.40816	14.1304	6.93792	20.0832	8.52713	0	17.3913	2.3198	24.6154	26.1431	13.7265	15.5286	37.4763	57.632	11.9924	17.9867	27.2194
3	dWGS	1+	2.08145	0	3.28125	1.94363	0	0	0.281398	0.373632	0	0	0	0	0	0	0	0	0	0	0	24.645	4.37139	0	0.938527	0.957661	0	7.0561	5.34442	0	0	0.956215	0	0	1.0433	0	0	0	2.17391	4.1425	15.8491	13.8207	15.2517	3.52423	38.2334	55.9201	0	4.66321	0
4	dWGS	1+	0	0	0	1.36054	9.89681	0	0	0.507072	0.777202	0	0	3.0977	0	2.68348	0	4.5067	3.4705	0	0	37.0133	11.8136	10.9767	0.8916	0	0	0	0	0.852152	1.6934	0	0	0	8.18988	2.70552	0	0	2.28261	0	41.045	23.7406	39.4509	22.9075	54.858	66.3338	0	0	0
5	dWGS	1+	68.5068	51.4091	43.9062	79.8834	61.257	70.6977	71.7565	72.5113	59.9093	70.4397	58.8409	69.579	81.1684	70.8697	59.67	79.4153	68.5176	58.6735	84.9226	64.7732	66.3656	71.089	55.9362	82.2581	69.8074	61.4228	66.6271	68.7686	60.9626	80.0201	46.8571	68.7112	61.085	69.5109	60.2862	79.4199	64.3478	70.9196	75.2104	66.5203	59.9898	66.2996	64.4795	74.7028	56.2795	72.6869	60.8217
6	dWGS	1+	97.8281	76.482	93.75	86.2002	82.7861	99.5349	73.8596	68.2146	87.4352	40.7858	80.0098	82.6052	58.3592	85.7743	59.8533	52.8015	73.4755	88.7026	91.2795	95.2359	88.1503	87.2083	89.3008	86.4415	67.8817	86.1191	96.1401	72.4755	56.7736	88.7771	89.6327	93.5559	88.7324	86.7846	79.0101	90.0552	100	88.9809	91.3498	82.0201	88.4596	70.5947	94.8896	95.8155	78.4703	89.6373	54.4387
7	dWGS	2+	73.0317	56.6569	70.9375	69.3878	50.7036	78.1395	54.4579	44.569	42.0337	39.102	46.9548	58.2208	53.8222	50.1778	71.2191	47.6248	44.5711	70.3353	58.6797	71.3697	58.9595	57.1737	64.3829	60.5847	49.381	52.4002	42.2803	49.8509	30.3922	46.9049	43.102	45.7298	63.3803	32.7784	47.8831	39.0884	52.6087	64.5402	73.0044	61.0953	67.7682	66.0793	87.6656	83.2145	40.6988	51.8875	53.1181
8	dWGS	2+	4.0724	32.3615	17.9688	19.242	27.7205	32.093	21.9342	24.7932	17.0337	19.3639	26.1297	12.0731	11.56	35.3702	18.6068	27.9537	25.8304	17.3469	21.1899	53.2295	34.6098	21.8237	21.3984	17.3891	21.2517	29.2076	8.90736	23.8176	33.5116	13.3367	13.1429	13.0435	23.9437	21.1238	33.2737	4.83425	17.6087	23.8608	42.0319	38.0005	64.7687	21.1454	75.7413	66.8093	11.7092	38.8601	19.8826
9	dWGS	2+	7.8733	0	0	0	0	0	3.18424	0.0800641	1.5544	0	0	4.05083	0	3.03912	0	0	0	0	1.79299	12.689	3.54046	4.45117	1.64242	0	0	0	0	3.45121	4.90196	0	6.85714	6.90994	3.8602	12.6951	1.49076	0	2.06522	0	7.66328	17.3599	26.2328	16.0793	41.2934	65.5254	0	0	0
10	dWGS	2+	6.42534	10.1069	0	25.2672	9.09944	0	17.8169	8.67361	22.1503	0	25.3929	15.7268	20.5718	5.98125	25.7562	3.34957	17.055	4.73761	15.1589	46.9537	10.8743	18.064	13.2332	34.375	25.3783	15.0954	19.0024	1.61909	5.52585	10.6694	8.32653	37.8106	18.675	16.9615	0	0	24.8913	16.4043	36.5457	30.6122	31.0625	36.2335	58.1073	63.9087	31.067	5.4034	22.3037
11	dWGS	2+	99.9095	96.9874	93.9062	99.9028	99.3433	100	100	99.2527	100	98.5033	100	100	99.192	100	100	100	100	98.6152	100	100	100	100	98.4984	99.9496	98.5557	100	100	98.4661	99.4652	99.0438	100	99.8447	99.4784	100	100	99.8619	100	100	98.1713	99.38	98.5257	100	100	100	100	100	100
12	dWGS	2+	28.8688	34.4995	76.875	42.1769	40.1501	27.6744	31.3833	31.8922	28.044	39.1955	24.9018	52.2637	32.8776	34.3679	19.4317	32.0341	31.2345	29.3003	27.7099	21.2552	28.5766	33.5782	35.054	19.5565	46.4237	31.4054	21.9715	32.467	39.1266	33.9205	31.6735	28.2609	48.3046	19.9792	43.4705	8.9779	38.8043	31.7316	37.0102	22.9915	27.1479	28.304	58.1388	69.2344	35.2219	26.0548	26.1922
13	dWGS	3+	0	32.7502	0	0	2.06379	0	11.1226	11.209	1.23057	0	17.5835	24.5433	1.86451	1.90753	0	2.31425	0.941993	3.57143	0	19.5602	13.2225	6.78479	3.5664	6.04839	0	1.0989	1.18765	0.809544	0	15.5008	0	0	0.991132	0	3.69708	0	0	3.56255	24.7605	19.6332	11.3879	10.793	36.9716	60.3899	30.3116	11.3249	0
14	dWGS	3+	20.724	24.9757	31.0937	30.4179	36.1163	51.1628	28.7618	22.9517	38.7953	0	20.6778	37.6489	18.583	27.0611	12.6489	40.2558	25.4834	13.5569	26.8134	37.6546	35.4408	31.5039	12.6232	18.1452	25.447	37.0735	11.7577	17.6821	18.1818	44.3382	34.1224	14.2081	36.3589	7.4922	16.458	2.76243	28.6957	0	35.6168	36.1664	29.1307	27.8634	63.4385	68.1408	4.91029	18.2828	31.1812
15	dWGS	3+	100	100	100	99.9028	100	100	100	100	100	100	100	100	100	100	100	100	100	100	100	100	100	100	100	100	99.5186	100	100	100	100	100	100	100	100	100	100	100	100	100	100	100	100	100	100	100	100	100	100
16	dWGS	3+	100	100	100	100	100	100	100	100	100	100	100	100	100	99.1917	100	100	100	100	100	100	100	100	100	100	89.9587	100	100	100	100	100	100	100	100	100	99.523	100	100	100	100	100	100	100	100	100	100	100	100
	FLASH-TB	Q1 (25%IQR)	81.9683	93.5374	100	64.2371	87.6993	86.1628	91.4062	95.2829	86.1723	89.3592	94.0201	89.8729	77.4239	88.2315	82.2869	81.014	88.3366	92.2376	81.7441	90.2199	84.3569	87.8673	88.0455	96.0181	79.2297	94.1006	87.2031	89.5505	71.3012	89.9346	81.6735	79.6584	87.989	97.3465	76.0435	78.0387	74.5924	78.6661	89.6807	87.4968	99.4535	98.1278	91.0331	93.3547	98.4891	95.3368	74.6148
		Q2 (50% IQR)	91.0407	100	100	93.829	97.8424	100	99.3113	99.1994	96.4378	97.1469	99.5334	100	95.1833	94.4876	99.1751	99.7259	98.711	98.8703	97.3513	91.2735	95.0325	98.9196	99.9765	99.244	95.7015	100	100	96.421	98.4403	98.616	97.9184	92.7019	99.4001	100	95.975	97.7901	99.2935	90.5551	99.521	96.7063	99.9237	100	96.9716	99.1441	100	100	91.9296
		Q3 (75% IQR)	100	100	100	99.8299	100	100	100	100	99.5142	100	100	100	100	100	100	100	100	99.2347	100	99.3129	100	100	100	100	100	100	100	99.4887	99.4652	100	100	99.4177	100	100	100	100	100	100	100	100	100	100	100	100	100	100	100
	dWGS	Q1 (25%IQR)	3.37104	4.44606	0	1.02041	7.53987	0	9.13803	2.94903	1.47345	0	5.85707	10.0675	1.39838	2.95021	0	3.09074	2.83837	4.44606	1.56887	23.7975	11.4433	9.92869	2.24073	4.77571	0	5.5668	4.30523	2.99318	5.36988	8.16558	3.30612	5.18245	6.16849	6.29553	1.31187	0	2.25543	1.73985	24.7242	22.1519	23.4875	15.9416	41.0174	63.029	3.68272	5.21836	3.08144
		Q2 (50% IQR)	14.2986	32.5559	24.5312	27.8426	31.9184	29.8837	25.348	23.8724	25.0972	9.68195	25.1473	31.0961	19.5774	30.7145	20.6691	29.9939	25.6569	18.6589	24.0016	42.3042	31.5932	26.6638	17.3158	18.8508	25.4127	30.3065	15.38	20.7499	24.287	24.7106	22.4082	21.2345	30.1513	20.0312	24.8658	3.79834	26.7935	20.1326	39.0276	33.3893	35.2567	28.0837	60.7886	67.475	30.6893	22.1688	26.7058
		Q3 (75% IQR)	79.2308	61.6132	81.0938	81.4626	66.6393	83.4884	72.2823	69.2888	66.7908	48.1993	64.1331	72.8356	64.0615	74.5959	62.6948	59.4549	69.7571	74.9271	86.5118	77.3362	71.8118	75.1188	70.6124	83.3039	68.3631	67.5969	74.0053	69.6954	57.8209	82.2094	57.551	74.9224	69.7183	73.8293	64.9672	82.0787	73.2609	75.435	79.2453	70.3952	72.941	67.3733	89.4716	86.3647	61.8272	76.9245	56.0345
dWGS, sequencing from direct sputum
[truncated: 3 more columns]

## Sheet: S7
Supplement Table 7: Drug resistance mutations detected by FLASH-TB and WGS from sputum and WGS from their corresponding cultures .
Mutation: <gene>_<amino acid change>-<dna change>:<ref depth>:<alt depth>:<genotype confidence>
Patients	Method	Isoniazid	Rifampicin	Streptomycin	Ethambutol	Pyrazinamide	Amikacin	Capreomycin	Ciprofloxacin	Kanamycin	Moxifloxacin	Ofloxacin
1a,b	FLASH-TB
	dWGS
	WGS
2b	FLASH-TB
	dWGS
	WGS
3b	FLASH-TB	katG_S315X-GCT2155167GGT:0:18966:78513		rpsL_K43R-AAG781686AGG:0:1206:5001
	dWGS						rrs_G1484X-G1473329T:24:117:348	rrs_G1484X-G1473329T:24:117:348		rrs_G1484X-G1473329T:24:117:348
	WGS	katG_S315X-GCT2155167GGT:0:798:4837		rpsL_K43R-AAG781686AGG:0:1281:6838
4b	FLASH-TB	katG_S315X-GCT2155167GGT:0:2978:12293*			embB_M306I-ATG4247429ATA:23:292:1157
	dWGS
	WGS	katG_S315X-GCT2155167GGT:0:1347:7958			embB_M306I-ATG4247429ATA:44:916:5919
5b	FLASH-TB
	dWGS
	WGS
6	FLASH-TB
	dWGS
	WGS
7b	FLASH-TB			rpsL_K43R-AAG781686AGG:698:389:895
	dWGS
	WGS
8b	FLASH-TB
	dWGS
	WGS
9b	FLASH-TB			rpsL_K43R-AAG781686AGA:0:43:217; rpsL_K43R-AAG781686AGG:0:28027:115344					gyrA_D94A-GAC7581GCC:40:238:814; gyrA_D94G-GAC7581GGC:40:2182:8812; gyrA_D94N-GAC7581AAC:40:10181:41240		gyrA_D94A-GAC7581GCC:40:238:814; gyrA_D94G-GAC7581GGC:40:2182:8812; gyrA_D94N-GAC7581AAC:40:10181:41240	gyrA_D94A-GAC7581GCC:40:238:814; gyrA_D94G-GAC7581GGC:40:2182:8812 gyrA_D94N-GAC7581AAC:40:10181:41240
	dWGS
	WGS			rpsL_K43R-AAG781686AGG:0:351:2058					gyrA_D94G-GAC7581GGC:0:133:1155; gyrA_D94N-GAC7581AAC:0:209:1460		gyrA_D94G-GAC7581GGC:0:133:1155; gyrA_D94N-GAC7581AAC:0:209:1460	gyrA_D94G-GAC7581GGC:0:133:1155; gyrA_D94N-GAC7581AAC:0:209:1460
10b	FLASH-TB
	dWGS
	WGS
11	FLASH-TB	katG_S315X-GCT2155167GGT:0:18966:78513		rpsL_K43R-AAG781686AGG:191:269517:1113216	embB_G406D-GGC4247729GAC:341:207500:856258	pncA_M175T-CAT2288717CGT:3001:188998:768789
	dWGS	katG_S315X-GCT2155167GGT:0:355:2236		rpsL_K43R-AAG781686AGG:0:517:2906	embB_G406D-GGC4247729GAC:0:355:2236	pncA_M175T-CAT2288717CGT:0:500:2836
	WGS	katG_S315X-GCT2155167GGT:0:877:5124		rpsL_K43R-AAG781686AGG:0:895:5199	embB_G406D-GGC4247729GAC:0:641:4146	pncA_M175T-CAT2288717CGT:0:625:4080
12b	FLASH-TB	katG_S315X-GCT2155167GGT:0:18966:78513		rpsL_K88R-AAG781821AGG:33:68005:280951
	dWGS
	WGS	katG_S315X-GCT2155167GGT:31:595:2336		rpsL_K88R-AAG781821AGG:60:581:2157
13b	FLASH-TB
	dWGS
	WGS
14b	FLASH-TB
	dWGS
	WGS
15	FLASH-TB	katG_S315X-GCT2155167GGT:5179:3119:7171	rpoB_S450X-TCG761154TTG:12860:8073:18878	rrs_A514X-A1472359C:3386:44634:168652	embB_G406D-GGC4247729GAC:23089:16387:40324	pncA_W68R-CCA2289038CCG:1442:847:1949
	dWGS	katG_S315X-GCT2155167GGT:738:588:1551	rpoB_S450X-TCG761154TTG:507:191:350	rrs_A514X-A1472359C:364:1182:3781	embB_G406D-GGC4247729GAC:358:181:417	pncA_W68R-CCA2289038CCG:453:362:992
	WGS	katG_S315X-GCT2155167GGT:522:667:1967	rpoB_S450X-TCG761154TTG:308:323:936	rrs_A514X-A1472359C:28:1003:4434	embB_G406D-GGC4247729GAC:660:466:1187	pncA_W68R-CCA2289038CCG:456:434:1237
16	FLASH-TB
	dWGS
	WGS
a FLASH-TB from this sample was not analyzed for drug resistance due to coverage <70%
bdWGS from this sample was not analyzed for drug resistance due to coverage <70%
dWGS : sequencing from direct sputum. WGS : sequencing from culture

## Sheet: S8
Supplement Table 8: Drug resistance profiles detected by pDST, WGS from culture, FLASH-TB, dWGS from sputum.
		Phenotypic DST											WGS											FLASH-TB											dWGS
ZN grade	Patient	Isoniazid	Rifampicin	Ethambutol	Amikacin	Kanamycin	Moxifloxacin	Streptomycin	Pyrazinamide	Ofloxacin	Capreomycin	Ciprofloxacin	Isoniazid	Rifampicin	Ethambutol	Amikacin	Kanamycin	Moxifloxacin	Streptomycin	Pyrazinamide	Ofloxacin	Capreomycin	Ciprofloxacin	Isoniazid	Rifampicin	Ethambutol	Amikacin	Kanamycin	Moxifloxacin	Streptomycin	Pyrazinamide	Ofloxacin	Capreomycin	Ciprofloxacin	Isoniazid	Rifampicin	Ethambutol	Amikacin	Kanamycin	Moxifloxacin	Streptomycin	Pyrazinamide	Ofloxacin	Capreomycin	Ciprofloxacin
1+	1	S	S	S	S	S	S	.	.	.	.	.	S	S	S	S	S	S	S	S	S	S	S	F	F	F	F	F	F	F	F	F	F	F	F	F	F	F	F	F	F	F	F	F	F
1+	2	S	S	S	S	S	S	.	.	.	.	.	S	S	S	S	S	S	S	S	S	S	S	S	S	S	S	S	S	S	S	S	S	S	F	F	F	F	F	F	F	F	F	F	F
1+	3	R	S	S	S	S	S	.	.	.	.	.	R	S	S	S	S	S	R	S	S	S	S	R	S	S	S	S	S	R	S	S	S	S	F	F	F	F	F	F	F	F	F	F	F
1+	4	R	S	S	S	S	S	.	.	.	.	.	R	S	R	S	S	S	S	S	S	S	S	R	S	R	S	S	S	S	S	S	S	S	F	F	F	F	F	F	F	F	F	F	F
1+	5	S	S	S	S	S	S	.	.	.	.	.	S	S	S	S	S	S	S	S	S	S	S	S	S	S	S	S	S	S	S	S	S	S	F	F	F	F	F	F	F	F	F	F	F
1+	6	S	S	S	S	S	S	.	.	.	.	.	S	S	S	S	S	S	S	S	S	S	S	S	S	S	S	S	S	S	S	S	S	S	S	S	S	S	S	S	S	S	S	S	S
2+	7	S	S	S	S	S	S	.	.	.	.	.	S	S	S	S	S	S	S	S	S	S	S	S	S	S	S	S	S	r	S	S	S	S	F	F	F	F	F	F	F	F	F	F	F
2+	8	S	S	S	S	S	S	.	.	.	.	.	S	S	S	S	S	S	S	S	S	S	S	S	S	S	S	S	S	S	S	S	S	S	F	F	F	F	F	F	F	F	F	F	F
2+	9	S	S	S	S	S	R	.	.	.	.	.	S	S	S	S	S	R	R	S	R	S	R	S	S	S	S	S	R	R	S	R	S	R	F	F	F	F	F	F	F	F	F	F	F
2+	10	S	S	S	S	S	S	.	.	.	.	.	S	S	S	S	S	S	S	S	S	S	S	S	S	S	S	S	S	S	S	S	S	S	F	F	F	F	F	F	F	F	F	F	F
2+	11	R	S	S	S	U	R	.	.	.	.	.	R	S	R	S	S	S	R	R	S	S	S	R	S	R	S	S	S	R	R	S	S	S	R	S	R	S	S	S	R	R	S	S	S
2+	12	R	S	S	S	S	S	.	.	.	.	.	R	S	S	S	S	S	R	S	S	S	S	R	S	S	S	S	S	R	S	S	S	S	F	F	F	F	F	F	F	F	F	F	F
3+	13	S	U	S	S	S	S	.	.	.	.	.	S	S	S	S	S	S	S	S	S	S	S	S	S	S	S	S	S	S	S	S	S	S	F	F	F	F	F	F	F	F	F	F	F
3+	14	S	S	S	S	S	S	.	.	.	.	.	S	S	S	S	S	S	S	S	S	S	S	S	S	S	S	S	S	S	S	S	S	S	F	F	F	F	F	F	F	F	F	F	F
3+	15	R	R	S	S	S	S	.	.	.	.	.	r	r	r	S	S	S	R	r	S	S	S	r	r	r	S	S	S	R	r	S	S	S	r	r	r	S	S	S	R	r	S	S	S
3+	16	S	S	S	S	S	S	.	.	.	.	.	S	S	S	S	S	S	S	S	S	S	S	S	S	S	S	S	S	S	S	S	S	S	S	S	S	S	S	S	S	S	S	S	S
S: Sensitive; R: Resistant; r: heteroreisistant (presence of S and R variants); U: Undetermined due to skipped well in Microtiter-DST; F: failed to detect resistance due to poor quality; (.): not available
WGS, sequencing from culture. WGS, sequencing from direct sputum
The disconcordance in DR profile among different methods was highlighted

## Sheet: S9
Table S9: Concordance of drug resistance detection among pDST, FLASH-TB, and dWGS . pDST, phenotypic DST. dWGS, sequencing from direct sputum
	pDST (n=16)		FLASH-TB (n=15)				dWGS (n=4)
Drug	R	S	Ra	rb	S	Concordance to pDST	Ra	rb	S	Concordance to pDST
INH	5	11	4	1	10	15/15 (100%)	1	1	2	4/4 (100%)
RIF	1	14	0	1	14	14/14 (100%)	0	1	3	4/4 (100%)
EMB	0	16	2	1	12	12/15 (80.0%)	1	1	2	2/4 (50.0%)
KAN	0	15c	0	0	15	14/14 (100%)	0	0	4	3/3 (100.0%)
AMK	0	16	0	0	15	15/15 (100%)	0	0	4	4/4 (100%)
MOX	2	14	1	0	14	14/15 (93.3%)	0	0	4	3/4 (75.0%)
PZA	NA	NA	1	1	13	NA	1	1	2	NA
STR	NA	NA	5	1	9	NA	2	0	2	NA
CAP	NA	NA	0	0	15	NA	0	0	4	NA
OFL	NA	NA	1	0	14	NA	0	0	4	NA
CIP	NA	NA	1	0	14	NA	0	0	4	NA
R, r: Resistance; S: Susceptible
a: resistance was defined when at least 90% of reads of resistance allele were present
b: resistance was defined when more than 10% and less than 90% of reads of resistance allele were present
c: one sample did not have resistance profile of KAN for pDST. This sample was included for drug resistance prediction for dWGS.
dWGS: WGS from direct sputum; pDST: microtiter DST; NA: not tested
INH: Isoniazid; RIF; Rifampicin; EMB: Ethambutol; KAN: Kanamycin; AMK: Amikacin; MOX: Moxifloxacin; PZA: pyrazinamide
STR: Streptomycin; CAP: Capreomycin; OFL: Ofloxacin; CIP: Ciprofloxacin
